# Supplementary material for: Long Non-Coding RNA Expression Levels Modulate Cell-Type-Specific Splicing Patterns by Altering Their Interaction Landscape with RNA-Binding Proteins
Source: Genes (Basel). 2019 Aug 6;10(8):593. doi: 10.3390/genes10080593 (PMC6722645; doi:10.3390/genes10080593)
Supplement: Supplementary file 1 [file genes-10-00593-s001.zip]

Archive with 11 entries (11 files):
- Supplementary materials/Supplementary material 1.xlsx
- Supplementary materials/Supplementary material 11.zip
- Supplementary materials/Supplementary material 10.png
- Supplementary materials/Supplementary material 2.xlsx
- Supplementary materials/Supplementary material 3.xlsx
- Supplementary materials/Supplementary material 4.pdf
- Supplementary materials/Supplementary material 8.png
- Supplementary materials/Supplementary material 6.png
- Supplementary materials/Supplementary material 7.png
- Supplementary materials/Supplementary material 5.pdf
- Supplementary materials/Supplementary material 9.png
