# Supplementary material for: Long Non-Coding RNA Expression Levels Modulate Cell-Type-Specific Splicing Patterns by Altering Their Interaction Landscape with RNA-Binding Proteins
Source: Genes (Basel). 2019 Aug 6;10(8):593. doi: 10.3390/genes10080593 (PMC6722645; doi:10.3390/genes10080593)
Supplement: Supplementary file 1 [file genes-10-00593-s001.zip › Supplementary materials/Supplementary material 3.xlsx]

## Sheet: Skipped_exon_rmatsSum
LNC_RNA	Cell_type	ID	GeneID	geneSymbol	chr	strand	exonStart_0base	exonEnd	upstreamES	upstreamEE	downstreamES	downstreamEE	ID	IC_SAMPLE_1	SC_SAMPLE_1	IC_SAMPLE_2	SC_SAMPLE_2	IncFormLen	SkipFormLen	PValue	FDR	IncLevel1	IncLevel2	IncLevelDifference
XLOC_029037	u87	15625	ENSG00000134780	DAGLA	11	+	61720678	61720867	61720111	61720250	61722858	61722960	15625	0	3	6,2	0,0	239	50	2.79578e-09	8.57327e-06	0	1.0,1.0	-1
XLOC_029037	u87	15626	ENSG00000134780	DAGLA	11	+	61720678	61720890	61720111	61720250	61722858	61722960	15626	0	3	7,2	0,0	262	50	2.14049e-09	8.57327e-06	0	1.0,1.0	-1
XLOC_029037	u87	21079	ENSG00000089157	RPLP0	12	-	120198553	120198631	120197321	120197462	120198853	120199000	21079	804	238	14151806	165216	128	50	2.07377e-09	8.57327e-06	0.569	0.77,0.766	-0.199
XLOC_029037	u87	39364	ENSG00000101844	ATG4A	X	+	108126792	108127094	108126076	108126187	108128780	108128852	39364	3	5	1,2	0,0	352	50	1.98635e-09	8.57327e-06	0.079	1.0,1.0	-0.921
XLOC_029037	u87	16087	ENSG00000175182	FAM131A	3	+	184338386	184338529	184337310	184337371	184341723	184341817	16087	0	3	2,6	0,0	193	50	4.69874e-09	1.05219e-05	0	1.0,1.0	-1
XLOC_029037	u87	3958	ENSG00000260643	RP11-303E16.8	16	-	81057904	81058064	81053664	81054094	81084462	81084594	3958	0	3	1,1	0,0	210	50	5.14685e-09	1.05219e-05	0	1.0,1.0	-1
XLOC_029037	u87	20831	ENSG00000130751	NPAS1	19	+	47041024	47041125	47040443	47040550	47042809	47042904	20831	0	3	7,1	0,0	151	50	8.3266e-09	1.25502e-05	0	1.0,1.0	-1
XLOC_029037	u87	21869	ENSG00000065534	MYLK	3	-	123732895	123733102	123725943	123726078	123733686	123734222	21869	2	4	8,6	0,0	257	50	9.20856e-09	1.25502e-05	0.089	1.0,1.0	-0.911
XLOC_029037	u87	38931	ENSG00000080823	MOK	14	-	102265822	102265912	102251916	102251995	102283477	102283592	38931	0	3	7,3	0,0	140	50	8.54451e-09	1.25502e-05	0	1.0,1.0	-1
XLOC_029037	u87	16482	ENSG00000144810	COL8A1	3	+	99675659	99675721	99638474	99638664	99744896	99745021	16482	0	3	2,1	0,0	112	50	2.48993e-08	3.05415e-05	0	1.0,1.0	-1
XLOC_029037	u87	12701	ENSG00000164180	TMEM161B	5	-	88221300	88221471	88220614	88220719	88228444	88228528	12701	1	0	1,0	1,2	221	50	5.5297e-08	3.80319e-05	1	0.185,0.0	0.907
XLOC_029037	u87	17365	ENSG00000165526	RPUSD4	11	-	126206253	126206553	126205718	126205781	126209520	126209723	17365	1	0	5,0	2,3	350	50	4.37642e-08	3.80319e-05	1	0.263,0.0	0.869
XLOC_029037	u87	19234	ENSG00000189050	RNFT1	17	-	59958623	59958701	59958290	59958444	59960067	59960168	19234	1	0	0,1	2,2	128	50	4.76026e-08	3.80319e-05	1	0.0,0.163	0.918
XLOC_029037	u87	23880	ENSG00000166532	RIMKLB	12	+	8713810	8714041	8698217	8698297	8749861	8749971	23880	4	4	8,3	0,0	281	50	4.97821e-08	3.80319e-05	0.151	1.0,1.0	-0.849
XLOC_029037	u87	25356	ENSG00000167535	CACNB3	12	+	48816872	48816995	48815601	48815728	48823343	48823466	25356	5	0	0,0	2,3	173	50	5.05577e-08	3.80319e-05	1	0.0,0.0	1
XLOC_029037	u87	34885	ENSG00000152348	ATG10	5	+	82252561	82252659	82178489	82178587	82276144	82276297	34885	10	7	7,14	0,0	148	50	5.58108e-08	3.80319e-05	0.326	1.0,1.0	-0.674
XLOC_029037	u87	39976	ENSG00000111325	OGFOD2	12	+	122977980	122978057	122976870	122976970	122978359	122978547	39976	1	4	1,3	0,0	127	50	4.45792e-08	3.80319e-05	0.09	1.0,1.0	-0.91
XLOC_029037	u87	4263	ENSG00000198586	TLK1	2	-	171022871	171023129	171014850	171014948	171028338	171028405	4263	1	3	1,1	0,0	308	50	4.38817e-08	3.80319e-05	0.051	1.0,1.0	-0.949
XLOC_029037	u87	29500	ENSG00000143569	UBAP2L	1	+	154269361	154269412	154268759	154268954	154270880	154271173	29500	3	0	0,1	2,2	101	50	5.95529e-08	3.84461e-05	1	0.0,0.198	0.901
XLOC_029037	u87	15399	ENSG00000127947	PTPN12	7	+	77563935	77564195	77537553	77537645	77571077	77571186	15399	1	0	0,3	2,2	310	50	7.80927e-08	4.10794e-05	1	0.0,0.195	0.902
XLOC_029037	u87	388	ENSG00000163660	CCNL1	3	-	157151728	157151930	157150281	157150381	157152176	157152241	388	1	3	7,8	0,0	252	50	7.28094e-08	4.10794e-05	0.062	1.0,1.0	-0.938
XLOC_029037	u87	39973	ENSG00000111325	OGFOD2	12	+	122977980	122978091	122976870	122976970	122978359	122978569	39973	2	4	6,4	0,0	161	50	7.00973e-08	4.10794e-05	0.134	1.0,1.0	-0.866
XLOC_029037	u87	6910	ENSG00000162004	CCDC78	16	-	725412	725580	725236	725293	725793	725880	6910	0	2	3,4	0,0	218	50	8.0377e-08	4.10794e-05	0	1.0,1.0	-1
XLOC_029037	u87	6912	ENSG00000162004	CCDC78	16	-	725412	725591	724983	725293	725793	725855	6912	0	2	3,4	0,0	229	50	7.4397e-08	4.10794e-05	0	1.0,1.0	-1
XLOC_029037	u87	6911	ENSG00000162004	CCDC78	16	-	725445	725580	725236	725293	725793	725880	6911	0	2	3,4	0,0	185	50	1.03433e-07	5.07486e-05	0	1.0,1.0	-1
XLOC_029037	u87	16127	ENSG00000148660	CAMK2G	10	-	73873389	73873523	73872988	73873083	73874396	73874554	16127	2	0	1,0	1,2	184	50	1.08372e-07	5.11264e-05	1	0.214,0.0	0.893
XLOC_029037	u87	14388	ENSG00000160408	ST6GALNAC6	9	-	127897825	127898010	127896241	127896332	127905206	127905408	14388	1	3	1,3	0,0	235	50	1.20071e-07	5.45477e-05	0.066	1.0,1.0	-0.934
XLOC_029037	u87	16481	ENSG00000144810	COL8A1	3	+	99691398	99691568	99638621	99638664	99744896	99745021	16481	1	3	1,2	0,0	220	50	1.5832e-07	6.47319e-05	0.07	1.0,1.0	-0.93
XLOC_029037	u87	21080	ENSG00000089157	RPLP0	12	-	120198553	120198770	120197322	120197462	120198853	120199000	21080	3143	238	51215866	165216	267	50	1.53166e-07	6.47319e-05	0.712	0.853,0.836	-0.133
XLOC_029037	u87	21235	ENSG00000107521	HPS1	10	-	98431130	98431291	98430570	98430670	98433982	98434091	21235	28	6	66,72	0,0	211	50	1.50959e-07	6.47319e-05	0.525	1.0,1.0	-0.475
XLOC_029037	u87	21075	ENSG00000089157	RPLP0	12	-	120198553	120198739	120197371	120197462	120198853	120199000	21075	4067	238	66777473	165216	236	50	1.71724e-07	6.79472e-05	0.784	0.896,0.88	-0.104
XLOC_029037	u87	34667	ENSG00000112695	COX7A2	6	-	75240276	75240385	75237786	75237988	75241175	75241265	34667	247	0	357397	22,26	159	50	1.86097e-07	7.13331e-05	1	0.836,0.828	0.168
XLOC_029037	u87	15965	ENSG00000205133	TRIQK	8	-	92921502	92921660	92916928	92917007	92966006	92966144	15965	1	3	1,1	0,0	208	50	2.03584e-07	7.56714e-05	0.074	1.0,1.0	-0.926
XLOC_029037	u87	4620	ENSG00000228315	GUSBP11	22	-	23700725	23700845	23694118	23695517	23705428	23705541	4620	1	0	1,0	2,1	170	50	2.19777e-07	7.92879e-05	1	0.128,0.0	0.936
XLOC_029037	u87	20893	ENSG00000100099	HPS4	22	-	26471212	26471388	26470718	26470813	26472301	26472418	20893	2	0	1,3	4,1	226	50	2.54456e-07	8.91758e-05	1	0.052,0.399	0.774
XLOC_029037	u87	14043	ENSG00000111247	RAD51AP1	12	+	4545218	4545312	4543762	4543904	4545781	4545832	14043	1	0	0,2	2,2	144	50	2.61784e-07	8.91957e-05	1	0.0,0.258	0.871
XLOC_029037	u87	26984	ENSG00000115556	PLCD4	2	+	218633385	218633481	218632135	218632312	218633604	218633761	26984	1	0	0,1	2,1	146	50	2.69969e-07	8.94983e-05	1	0.0,0.255	0.873
XLOC_029037	u87	1007	ENSG00000133193	FAM104A	17	-	73227164	73227182	73209604	73209768	73232085	73232320	1007	0	2	2,6	0,0	68	50	3.09224e-07	9.98143e-05	0	1.0,1.0	-1
XLOC_029037	u87	24513	ENSG00000152601	MBNL1	3	+	152455541	152455577	152447619	152447773	152459270	152459345	24513	4	5	8,1	0,0	86	50	3.78588e-07	0.000119071	0.317	1.0,1.0	-0.683
XLOC_029037	u87	13575	ENSG00000197415	VEPH1	3	-	157505277	157505409	157495211	157495506	157533512	157533614	13575	1	0	2,0	3,1	182	50	4.2575e-07	0.000129769	1	0.155,0.0	0.922
XLOC_029037	u87	19567	ENSG00000171604	CXXC5	5	+	139665579	139665803	139648928	139649009	139680363	139680936	19567	1	0	2,0	1,2	274	50	4.33761e-07	0.000129769	1	0.267,0.0	0.867
XLOC_029037	u87	40455	ENSG00000166348	USP54	10	-	73520907	73521027	73519796	73519992	73523582	73523750	40455	3	0	1,1	1,3	170	50	4.51961e-07	0.000131994	1	0.227,0.089	0.842
XLOC_029037	u87	39405	ENSG00000123983	ACSL3	2	+	222900673	222900780	222887829	222887888	222908732	222909150	39405	4	4	4,13	0,0	157	50	4.78119e-07	0.000136386	0.242	1.0,1.0	-0.758
XLOC_029037	u87	3023	ENSG00000112079	STK38	6	-	36499872	36499990	36498362	36498486	36506582	36506644	3023	13	6	6,10	0,0	168	50	4.97149e-07	0.000138417	0.392	1.0,1.0	-0.608
XLOC_029037	u87	39129	ENSG00000007341	ST7L	1	-	112540778	112540872	112523517	112526111	112541950	112542090	39129	3	0	1,0	3,4	144	50	5.07806e-07	0.000138417	1	0.104,0.0	0.948
XLOC_029037	u87	21325	ENSG00000110955	ATP5B	12	-	56639979	56640192	56639105	56639307	56642457	56642580	21325	2082	0	33243212	29,34	263	50	5.49883e-07	0.000146628	1	0.956,0.947	0.048
XLOC_029037	u87	43218	ENSG00000131236	CAP1	1	+	40041428	40041493	40040731	40040801	40059336	40059458	43218	3	0	0,1	3,4	115	50	5.61887e-07	0.000146641	1	0.0,0.098	0.951
XLOC_029037	u87	28576	ENSG00000029153	ARNTL2	12	+	27370128	27370230	27368316	27368412	27380246	27380404	28576	10	1	0,2	8,5	152	50	6.32941e-07	0.000161743	0.767	0.0,0.116	0.709
XLOC_029037	u87	5404	ENSG00000158161	EYA3	1	-	27998283	27998351	27997319	27997378	27999959	28000049	5404	1	0	2,0	2,2	118	50	6.61109e-07	0.000165493	1	0.298,0.0	0.851
XLOC_029037	u87	13357	ENSG00000258644	SYNJ2BP-COX16	14	-	70388469	70388606	70375675	70375771	70416899	70417074	13357	15	5	28,19	0,0	187	50	6.83625e-07	0.000167707	0.445	1.0,1.0	-0.555
XLOC_029037	u87	25112	ENSG00000130429	ARPC1B	7	+	99376443	99376574	99374728	99374781	99385701	99385778	25112	3	0	0,0	5,13	181	50	7.22462e-07	0.000173759	1	0.0,0.0	1
XLOC_029037	u87	13761	ENSG00000186812	ZNF397	18	+	35245261	35245351	35243151	35243293	35254231	35254402	13761	1	3	3,3	0,0	140	50	8.02327e-07	0.000189257	0.106	1.0,1.0	-0.894
XLOC_029037	u87	24510	ENSG00000152601	MBNL1	3	+	152456266	152456361	152447619	152447773	152459270	152459345	24510	8	5	9,3	0,0	145	50	8.51688e-07	0.000190155	0.356	1.0,1.0	-0.644
XLOC_029037	u87	25105	ENSG00000130429	ARPC1B	7	+	99376432	99376574	99374729	99374781	99385701	99385778	25105	3	0	0,0	5,13	192	50	8.52641e-07	0.000190155	1	0.0,0.0	1
XLOC_029037	u87	27496	ENSG00000144395	CCDC150	2	+	196720173	196720234	196719496	196719666	196720574	196720668	27496	1	0	0,1	2,1	111	50	8.27304e-07	0.000190155	1	0.0,0.311	0.845
XLOC_029037	u87	21687	ENSG00000122033	MTIF3	13	-	27449851	27449918	27445087	27445156	27450508	27450564	21687	3	0	0,0	1,1	117	50	8.86369e-07	0.000194147	1	0.0,0.0	1
XLOC_029037	u87	34666	ENSG00000112695	COX7A2	6	-	75240300	75240385	75237674	75237988	75241175	75241265	34666	412	0	597699	22,26	135	50	9.65856e-07	0.000207845	1	0.91,0.909	0.091
XLOC_029037	u87	4979	ENSG00000067113	PLPP1	5	-	55490959	55491114	55475298	55475450	55534571	55534969	4979	3	0	0,0	6,10	205	50	9.95262e-07	0.000210481	1	0.0,0.0	1
XLOC_029037	u87	20830	ENSG00000130751	NPAS1	19	+	47040977	47041125	47040443	47040550	47042809	47042904	20830	2	3	9,1	0,0	198	50	1.10082e-06	0.000228859	0.144	1.0,1.0	-0.856
XLOC_029037	u87	17457	ENSG00000168397	ATG4B	2	+	241651883	241651974	241651263	241651335	241653306	241653369	17457	3	0	0,0	1,1	141	50	1.13452e-06	0.000229863	1	0.0,0.0	1
XLOC_029037	u87	25768	ENSG00000104863	LIN7B	19	+	49115824	49116024	49115259	49115331	49116262	49116472	25768	1	0	3,3	4,1	250	50	1.14313e-06	0.000229863	1	0.13,0.375	0.748
XLOC_029037	u87	19862	ENSG00000068724	TTC7A	2	+	46958494	46958552	46956838	46957007	46974972	46975103	19862	1	0	2,0	4,1	108	50	1.16608e-06	0.000230697	1	0.188,0.0	0.906
XLOC_029037	u87	12431	ENSG00000243716	NPIPB5	16	+	22519137	22519414	22513759	22513921	22523819	22523948	12431	0	1	6,1	0,0	327	50	1.39785e-06	0.000256301	0	1.0,1.0	-1
XLOC_029037	u87	17447	ENSG00000168397	ATG4B	2	+	241651883	241652012	241651263	241651335	241653306	241653333	17447	3	0	0,0	1,1	179	50	1.47024e-06	0.000256301	1	0.0,0.0	1
XLOC_029037	u87	20861	ENSG00000138303	ASCC1	10	-	72102333	72102412	72096520	72097450	72102849	72102967	20861	1	0	0,1	3,3	129	50	1.48356e-06	0.000256301	1	0.0,0.114	0.943
XLOC_029037	u87	26034	ENSG00000140474	ULK3	15	-	74842534	74842674	74842279	74842420	74843003	74843124	26034	3	0	0,1	3,3	190	50	1.47476e-06	0.000256301	1	0.0,0.081	0.96
XLOC_029037	u87	28973	ENSG00000153914	SREK1	5	+	66156064	66158932	66153462	66153596	66159218	66159334	28973	24	0	46,9	3,2	2918	50	1.46219e-06	0.000256301	1	0.208,0.072	0.86
XLOC_029037	u87	31979	ENSG00000167103	PIP5KL1	9	-	127925957	127925979	127925106	127925260	127927152	127927208	31979	0	1	5,1	1,0	72	50	1.38482e-06	0.000256301	0	0.776,1.0	-0.888
XLOC_029037	u87	34806	ENSG00000178694	NSUN3	3	+	94063811	94064124	94063060	94063138	94064436	94064546	34806	0	1	3,3	0,0	363	50	1.33064e-06	0.000256301	0	1.0,1.0	-1
XLOC_029037	u87	40572	ENSG00000132330	SCLY	2	+	238073782	238073847	238069296	238069477	238081708	238081836	40572	1	0	1,0	2,6	115	50	1.4263e-06	0.000256301	1	0.179,0.0	0.91
XLOC_029037	u87	8950	ENSG00000158402	CDC25C	5	-	138326020	138326054	138319218	138319374	138328483	138328529	8950	2	0	1,0	5,3	84	50	1.48317e-06	0.000256301	1	0.106,0.0	0.947
XLOC_029037	u87	16614	ENSG00000120549	KIAA1217	10	+	24542692	24542770	24536773	24536893	24544980	24545268	16614	7	0	2,1	2,3	128	50	1.59523e-06	0.000269719	1	0.281,0.115	0.802
XLOC_029037	u87	16648	ENSG00000198276	UCKL1	20	-	63948224	63948475	63946452	63946643	63956259	63956341	16648	3	0	2,4	3,2	301	50	1.60521e-06	0.000269719	1	0.1,0.249	0.826
XLOC_029037	u87	15160	ENSG00000145390	USP53	4	+	119214069	119214222	119212635	119212873	119217549	119217673	15160	3	0	0,0	1,1	203	50	1.64177e-06	0.000272135	1	0.0,0.0	1
XLOC_029037	u87	34098	ENSG00000106089	STX1A	7	-	73716580	73716734	73709044	73709122	73719601	73719626	34098	1	0	3,1	1,3	204	50	1.6874e-06	0.000275968	1	0.424,0.076	0.75
XLOC_029037	u87	18194	ENSG00000111596	CNOT2	12	+	70285399	70285586	70278131	70278274	70294236	70294294	18194	0	1	3,3	0,0	237	50	1.82512e-06	0.000293135	0	1.0,1.0	-1
XLOC_029037	u87	19513	ENSG00000163939	PBRM1	3	-	52558248	52558413	52550746	52550817	52561766	52561968	19513	1	0	3,0	4,1	215	50	1.90546e-06	0.000293135	1	0.149,0.0	0.925
XLOC_029037	u87	27018	ENSG00000117616	RSRP1	1	-	25318062	25318271	25304795	25304821	25337039	25337401	27018	0	1	2,1	0,0	259	50	1.92607e-06	0.000293135	0	1.0,1.0	-1
XLOC_029037	u87	34973	ENSG00000165240	ATP7A	X	+	78029249	78029444	78020944	78021079	78031399	78031582	34973	0	1	3,1	0,0	245	50	1.93575e-06	0.000293135	0	1.0,1.0	-1
XLOC_029037	u87	3778	ENSG00000216937	CCDC7	10	+	32567669	32567891	32565557	32565620	32571858	32571893	3778	0	1	1,1	0,0	272	50	1.9189e-06	0.000293135	0	1.0,1.0	-1
XLOC_029037	u87	6478	ENSG00000120662	MTRF1	13	-	41262047	41262331	41260492	41260915	41263484	41263569	6478	2	0	3,0	2,1	334	50	1.88269e-06	0.000293135	1	0.183,0.0	0.908
XLOC_029037	u87	11868	ENSG00000166037	CEP57	11	+	95795515	95795559	95790512	95790743	95799231	95799388	11868	1	0	2,0	2,2	94	50	2.21633e-06	0.000295078	1	0.347,0.0	0.827
XLOC_029037	u87	12567	ENSG00000139197	PEX5	12	+	7202240	7202351	7201750	7201841	7202611	7202704	12567	3	0	1,3	4,1	161	50	2.22341e-06	0.000295078	1	0.072,0.482	0.723
XLOC_029037	u87	14759	ENSG00000179364	PACS2	14	+	105382806	105382913	105382476	105382581	105383358	105383513	14759	19	5	50,40	0,0	157	50	2.0911e-06	0.000295078	0.548	1.0,1.0	-0.452
XLOC_029037	u87	18270	ENSG00000174165	ZDHHC24	11	-	66529311	66529488	66526935	66527006	66543703	66543981	18270	0	1	1,1	0,0	227	50	2.24552e-06	0.000295078	0	1.0,1.0	-1
XLOC_029037	u87	19664	ENSG00000188766	SPRED3	19	+	38390298	38390479	38390054	38390152	38391945	38392114	19664	0	1	2,1	0,0	231	50	2.11741e-06	0.000295078	0	1.0,1.0	-1
XLOC_029037	u87	21772	ENSG00000145439	CBR4	4	-	169008951	169008999	169007635	169007756	169009947	169010250	21772	2	0	0,0	3,8	98	50	2.16837e-06	0.000295078	1	0.0,0.0	1
XLOC_029037	u87	23876	ENSG00000215386	MIR99AHG	21	+	16594339	16594454	16537342	16537439	16606993	16607087	23876	7	0	1,4	4,2	165	50	2.20558e-06	0.000295078	1	0.07,0.377	0.776
XLOC_029037	u87	26276	ENSG00000198556	ZNF789	7	+	99485207	99485368	99484029	99484143	99486475	99486800	26276	0	1	3,2	0,0	211	50	2.07276e-06	0.000295078	0	1.0,1.0	-1
XLOC_029037	u87	26412	ENSG00000122741	DCAF10	9	+	37857240	37857351	37854779	37854982	37860047	37860441	26412	1	3	19,12	1,0	161	50	2.26132e-06	0.000295078	0.094	0.855,1.0	-0.834
XLOC_029037	u87	27449	ENSG00000157224	CLDN12	7	+	90466409	90466513	90405518	90405608	90479227	90479274	27449	3	0	1,2	3,1	154	50	2.09417e-06	0.000295078	1	0.098,0.394	0.754
XLOC_029037	u87	28571	ENSG00000029153	ARNTL2	12	+	27370167	27370230	27368294	27368412	27380246	27380404	28571	5	1	0,0	8,5	113	50	1.99568e-06	0.000295078	0.689	0.0,0.0	0.689
XLOC_029037	u87	39977	ENSG00000111325	OGFOD2	12	+	122977980	122978199	122976870	122976970	122978359	122978569	39977	12	4	9,7	0,0	269	50	2.16767e-06	0.000295078	0.358	1.0,1.0	-0.642
XLOC_029037	u87	63	ENSG00000051009	FAM160A2	11	-	6218970	6219050	6218599	6218763	6222441	6222609	63	6	4	21,20	0,0	130	50	2.20711e-06	0.000295078	0.366	1.0,1.0	-0.634
XLOC_029037	u87	2980	ENSG00000164124	TMEM144	4	+	158212060	158212220	158211452	158211574	158212607	158212776	2980	0	1	1,2	0,0	210	50	2.28856e-06	0.000295489	0	1.0,1.0	-1
XLOC_029037	u87	14128	ENSG00000088179	PTPN4	2	+	119881785	119881830	119877442	119877542	119882096	119882146	14128	0	1	4,4	1,0	95	50	2.34775e-06	0.000295796	0	0.678,1.0	-0.839
XLOC_029037	u87	18230	ENSG00000185418	TARSL2	15	-	101699330	101699435	101685895	101686062	101701085	101701184	18230	6	1	0,0	2,4	155	50	2.41151e-06	0.000295796	0.659	0.0,0.0	0.659
XLOC_029037	u87	20494	ENSG00000196295	AC005154.6	7	-	30579005	30579128	30577903	30578091	30579230	30579314	20494	0	1	2,3	0,0	173	50	2.37875e-06	0.000295796	0	1.0,1.0	-1
XLOC_029037	u87	5338	ENSG00000136925	TSTD2	9	-	97617756	97617877	97611573	97611699	97625680	97625997	5338	0	1	3,2	0,0	171	50	2.39724e-06	0.000295796	0	1.0,1.0	-1
XLOC_029037	u87	8018	ENSG00000072134	EPN2	17	+	19249370	19249526	19237428	19237531	19281954	19282077	8018	0	1	2,1	0,0	206	50	2.3244e-06	0.000295796	0	1.0,1.0	-1
XLOC_029037	u87	29266	ENSG00000156482	RPL30	8	-	98042644	98042718	98041720	98041850	98044942	98045088	29266	1016	19	17661875	0,0	124	50	2.46902e-06	0.000299852	0.956	1.0,1.0	-0.044
XLOC_029037	u87	8713	ENSG00000146918	NCAPG2	7	-	158703649	158703702	158701821	158701938	158704723	158704804	8713	2	0	0,0	1,1	103	50	2.50273e-06	0.000300965	1	0.0,0.0	1
XLOC_029037	u87	3299	ENSG00000163812	ZDHHC3	3	-	44929305	44929436	44926522	44926847	44933117	44933199	3299	63	7	63,66	0,0	181	50	2.5842e-06	0.000307745	0.713	1.0,1.0	-0.287
XLOC_029037	u87	17825	ENSG00000130475	FCHO1	19	+	17781711	17781820	17781451	17781539	17783016	17783172	17825	0	1	2,2	0,0	159	50	2.67618e-06	0.000315635	0	1.0,1.0	-1
XLOC_029037	u87	13821	ENSG00000136930	PSMB7	9	-	124384076	124384208	124383595	124383950	124384597	124384656	13821	0	1	1,1	0,0	182	50	2.71094e-06	0.000316623	0	1.0,1.0	-1
XLOC_029037	u87	36570	ENSG00000122257	RBBP6	16	+	24567791	24567893	24567142	24567505	24568744	24570113	36570	0	1	3,1	0,0	152	50	2.76162e-06	0.000316623	0	1.0,1.0	-1
XLOC_029037	u87	9209	ENSG00000239665	RP11-295P9.3	10	+	13642027	13642155	13638700	13638923	13644916	13645074	9209	0	1	1,1	0,0	178	50	2.762e-06	0.000316623	0	1.0,1.0	-1
XLOC_029037	u87	17430	ENSG00000223482	NUTM2A-AS1	10	-	87246114	87246212	87203874	87203936	87288441	87288495	17430	0	1	3,1	0,0	148	50	2.81273e-06	0.000319453	0	1.0,1.0	-1
XLOC_029037	u87	8507	ENSG00000197343	ZNF655	7	+	99571259	99571379	99560532	99560695	99571687	99571792	8507	0	1	1,1	0,0	170	50	2.87019e-06	0.000322989	0	1.0,1.0	-1
XLOC_029037	u87	36948	ENSG00000250337	LINC01021	5	+	27476068	27476158	27475664	27475695	27477638	27477801	36948	0	1	3,1	0,0	140	50	2.92047e-06	0.000325659	0	1.0,1.0	-1
XLOC_029037	u87	30220	ENSG00000104218	CSPP1	8	+	67093542	67093641	67086006	67086110	67095292	67095732	30220	0	1	1,2	0,0	149	50	2.99274e-06	0.000330711	0	1.0,1.0	-1
XLOC_029037	u87	27363	ENSG00000186908	ZDHHC17	12	+	76849375	76849470	76848232	76848390	76850846	76853696	27363	0	1	2,1	0,0	145	50	3.0542e-06	0.00033449	0	1.0,1.0	-1
XLOC_029037	u87	2378	ENSG00000169180	XPO6	16	-	28208986	28209055	28180940	28181031	28211365	28211920	2378	2	0	0,0	11,2	119	50	3.12766e-06	0.000336526	1	0.0,0.0	1
XLOC_029037	u87	6221	ENSG00000137770	CTDSPL2	15	+	44518653	44518864	44514764	44514844	44519168	44519295	6221	1	0	1,0	2,1	261	50	3.1029e-06	0.000336526	1	0.087,0.0	0.957
XLOC_029037	u87	22522	ENSG00000080822	CLDND1	3	-	98521652	98521718	98521132	98521442	98522541	98522602	22522	0	1	2,1	0,0	116	50	3.58475e-06	0.000382352	0	1.0,1.0	-1
XLOC_029037	u87	25115	ENSG00000130429	ARPC1B	7	+	99377357	99377455	99374729	99374781	99385701	99385778	25115	13	0	5,13	5,13	148	50	3.64094e-06	0.000384998	1	0.253,0.253	0.747
XLOC_029037	u87	11654	ENSG00000214944	ARHGEF28	5	+	73923086	73923164	73911274	73911575	73940843	73941992	11654	1	0	3,0	4,2	128	50	3.71847e-06	0.000386532	1	0.227,0.0	0.886
XLOC_029037	u87	7979	ENSG00000115042	FAHD2A	2	+	95410526	95410586	95402725	95402872	95412433	95412542	7979	0	1	2,1	0,0	110	50	3.71696e-06	0.000386532	0	1.0,1.0	-1
XLOC_029037	u87	22771	ENSG00000174437	ATP2A2	12	+	110347392	110347453	110346200	110346321	110350291	110350373	22771	0	1	1,1	0,0	111	50	4.03625e-06	0.000416039	0	1.0,1.0	-1
XLOC_029037	u87	21733	ENSG00000111300	NAA25	12	-	112049482	112049611	112048291	112048443	112053557	112053657	21733	2	0	3,2	4,1	179	50	4.25301e-06	0.000433141	1	0.173,0.358	0.735
XLOC_029037	u87	42029	ENSG00000116641	DOCK7	1	-	62544946	62545039	62543655	62543745	62552731	62552901	42029	2	0	0,0	5,2	143	50	4.27279e-06	0.000433141	1	0.0,0.0	1
XLOC_029037	u87	18440	ENSG00000106012	IQCE	7	+	2567115	2567163	2559020	2559217	2571525	2571654	18440	0	1	1,1	0,0	98	50	4.43008e-06	0.000445404	0	1.0,1.0	-1
XLOC_029037	u87	4332	ENSG00000249859	PVT1	8	+	128070159	128070272	127989161	127989291	128096517	128096654	4332	0	1	9,12	0,0	163	50	4.47314e-06	0.000446078	0	1.0,1.0	-1
XLOC_029037	u87	19475	ENSG00000122126	OCRL	X	+	129557860	129557950	129557324	129557435	129558632	129558753	19475	0	2	3,4	0,1	140	50	4.60107e-06	0.000451494	0	1.0,0.588	-0.794
XLOC_029037	u87	22517	ENSG00000080822	CLDND1	3	-	98521652	98521696	98521132	98521442	98522541	98522606	22517	0	1	1,1	0,0	94	50	4.56656e-06	0.000451494	0	1.0,1.0	-1
XLOC_029037	u87	16141	ENSG00000174628	IQCK	16	+	19763847	19764112	19735352	19735450	19788837	19789238	16141	5	0	5,6	1,4	315	50	4.82111e-06	0.000469331	1	0.442,0.192	0.683
XLOC_029037	u87	21773	ENSG00000145439	CBR4	4	-	169008951	169009054	169007640	169007756	169009947	169010275	21773	2	0	0,0	3,8	153	50	4.91573e-06	0.000474774	1	0.0,0.0	1
XLOC_029037	u87	43522	ENSG00000172965	MIR4435-2HG	2	-	111367486	111367575	111344060	111344237	111494884	111495048	43522	0	1	7,6	0,0	139	50	5.23557e-06	0.000501715	0	1.0,1.0	-1
XLOC_029037	u87	27197	ENSG00000164306	PRIMPOL	4	+	184685411	184685498	184672172	184672460	184685575	184685684	27197	0	1	10,8	0,0	137	50	5.31594e-06	0.000505467	0	1.0,1.0	-1
XLOC_029037	u87	22084	ENSG00000273331	TM4SF19-TCTEX1D2	3	-	196326954	196327032	196324270	196324440	196327389	196327591	22084	0	1	7,16	0,0	128	50	5.82871e-06	0.000540612	0	1.0,1.0	-1
XLOC_029037	u87	29915	ENSG00000183597	TANGO2	22	+	20053436	20053551	20052464	20052584	20061529	20061681	29915	3	3	5,6	0,0	165	50	5.86071e-06	0.000540612	0.233	1.0,1.0	-0.767
XLOC_029037	u87	31571	ENSG00000100083	GGA1	22	+	37613118	37613191	37608976	37609154	37614189	37614274	31571	0	1	8,4	0,0	123	50	5.90592e-06	0.000540612	0	1.0,1.0	-1
XLOC_029037	u87	42678	ENSG00000196756	SNHG17	20	-	38427679	38427766	38426418	38426503	38431040	38431112	42678	2	0	2,2	5,1	137	50	5.86445e-06	0.000540612	1	0.127,0.422	0.726
XLOC_029037	u87	8766	ENSG00000103121	CMC2	16	-	80991753	80991957	80981805	80981877	80997313	80997429	8766	6	0	7,8	24,25	254	50	5.78956e-06	0.000540612	1	0.054,0.059	0.944
XLOC_029037	u87	41118	ENSG00000106868	SUSD1	9	-	112052154	112052349	112041866	112041960	112058427	112058471	41118	1	2	3,1	0,0	245	50	6.10235e-06	0.000554455	0.093	1.0,1.0	-0.907
XLOC_029037	u87	28482	ENSG00000196636	SDHAF3	7	+	97136387	97136467	97117722	97117897	97181011	97181487	28482	2	0	0,1	3,5	130	50	6.14913e-06	0.000554597	1	0.0,0.071	0.965
XLOC_029037	u87	38929	ENSG00000080823	MOK	14	-	102263545	102263616	102251443	102251995	102283477	102283592	38929	2	3	4,3	0,0	121	50	6.46492e-06	0.000578822	0.216	1.0,1.0	-0.784
XLOC_029037	u87	27266	ENSG00000184402	SS18L1	20	+	62154280	62154465	62143794	62143889	62158671	62158942	27266	0	1	6,3	0,0	235	50	6.72685e-06	0.000594995	0	1.0,1.0	-1
XLOC_029037	u87	9929	ENSG00000171204	TMEM126B	11	+	85629131	85629203	85628596	85628688	85631686	85631808	9929	0	3	4,2	0,1	122	50	6.74256e-06	0.000594995	0	1.0,0.45	-0.725
XLOC_029037	u87	13250	ENSG00000116898	MRPS15	1	-	36461263	36461312	36457922	36457981	36463805	36463850	13250	0	1	3,2	0,1	99	50	6.84406e-06	0.000599637	0	1.0,0.503	-0.752
XLOC_029037	u87	24845	ENSG00000090061	CCNK	14	+	99491945	99492320	99481424	99481479	99492625	99492874	24845	2	0	3,1	2,2	425	50	7.09436e-06	0.000612812	1	0.15,0.056	0.897
XLOC_029037	u87	42430	ENSG00000163040	CCDC74A	2	+	131528492	131528627	131527855	131528346	131529646	131529691	42430	2	0	0,0	2,2	185	50	7.05719e-06	0.000612812	1	0.0,0.0	1
XLOC_029037	u87	33477	ENSG00000101003	GINS1	20	+	25411123	25411286	25407730	25407895	25413789	25413854	33477	0	1	5,2	0,0	213	50	7.38803e-06	0.000633717	0	1.0,1.0	-1
XLOC_029037	u87	25109	ENSG00000130429	ARPC1B	7	+	99377337	99377455	99374729	99374781	99385701	99385778	25109	13	0	6,15	5,13	168	50	7.46983e-06	0.000636284	1	0.263,0.256	0.74
XLOC_029037	u87	28121	ENSG00000187953	PMS2CL	7	+	6733398	6733527	6731896	6731955	6735304	6735389	28121	0	2	1,7	0,1	179	50	7.57578e-06	0.000640858	0	1.0,0.662	-0.831
XLOC_029037	u87	42186	ENSG00000154134	ROBO3	11	+	124877160	124877309	124876821	124876932	124877518	124877796	42186	0	1	4,3	0,0	199	50	7.92179e-06	0.000661011	0	1.0,1.0	-1
XLOC_029037	u87	9721	ENSG00000110075	PPP6R3	11	+	68515027	68515166	68460747	68460827	68519500	68519651	9721	2	0	0,0	1,2	189	50	7.90975e-06	0.000661011	1	0.0,0.0	1
XLOC_029037	u87	12779	ENSG00000250320	CTD-2269F5.1	5	+	84385887	84386055	84384492	84384599	84387821	84387936	12779	3	0	2,5	2,2	218	50	8.09558e-06	0.000670949	1	0.187,0.364	0.725
XLOC_029037	u87	50	ENSG00000166529	ZSCAN21	7	+	100051477	100051610	100049793	100049841	100056910	100057405	50	0	1	2,5	0,0	183	50	8.637e-06	0.000711017	0	1.0,1.0	-1
XLOC_029037	u87	36592	ENSG00000138640	FAM13A	4	-	88805010	88805052	88790585	88790627	88822975	88823201	36592	0	2	3,1	1,0	92	50	9.64706e-06	0.000788872	0	0.62,1.0	-0.81
XLOC_029037	u87	31961	ENSG00000106462	EZH2	7	-	148836821	148837000	148832633	148832750	148846469	148846598	31961	3	0	2,0	7,10	229	50	9.97946e-06	0.000805317	1	0.059,0.0	0.971
XLOC_029037	u87	34717	ENSG00000166579	NDEL1	17	+	8463319	8463354	8460008	8460160	8466929	8467658	34717	9	0	10,4	11,8	85	50	9.92272e-06	0.000805317	1	0.348,0.227	0.713
XLOC_029037	u87	40742	ENSG00000172594	SMPDL3A	6	+	122806232	122806357	122804908	122805089	122809090	122809717	40742	4	3	4,7	0,0	175	50	1.04774e-05	0.000834798	0.276	1.0,1.0	-0.724
XLOC_029037	u87	9049	ENSG00000166435	XRRA1	11	-	74843853	74843959	74840229	74843453	74844167	74844283	9049	0	1	5,2	1,0	156	50	1.04809e-05	0.000834798	0	0.616,1.0	-0.808
XLOC_029037	u87	28436	ENSG00000162892	IL24	1	+	206897730	206897876	206897443	206897615	206899319	206899515	28436	1	2	4,5	0,0	196	50	1.07568e-05	0.000851248	0.113	1.0,1.0	-0.887
XLOC_029037	u87	10970	ENSG00000087903	RFX2	19	-	6047406	6047504	6044192	6044282	6110392	6110532	10970	0	1	5,3	0,0	148	50	1.08475e-05	0.000852921	0	1.0,1.0	-1
XLOC_029037	u87	10387	ENSG00000074621	SLC24A1	15	+	65645611	65645703	65644426	65644513	65650381	65650942	10387	0	1	1,4	0,0	142	50	1.11284e-05	0.0008585	0	1.0,1.0	-1
XLOC_029037	u87	18599	ENSG00000145362	ANK2	4	+	113372532	113372625	113369513	113369805	113373089	113373173	18599	0	1	3,2	0,0	143	50	1.10482e-05	0.0008585	0	1.0,1.0	-1
XLOC_029037	u87	9387	ENSG00000116747	TROVE2	1	+	193069033	193069181	193059618	193059776	193075819	193075890	9387	1	2	4,2	0,0	198	50	1.11166e-05	0.0008585	0.112	1.0,1.0	-0.888
XLOC_029037	u87	25110	ENSG00000130429	ARPC1B	7	+	99377357	99377439	99374729	99374781	99385701	99385778	25110	8	0	2,10	5,13	132	50	1.1577e-05	0.000887518	1	0.132,0.226	0.821
XLOC_029037	u87	12433	ENSG00000243716	NPIPB5	16	+	22519328	22519414	22513763	22513921	22523819	22523948	12433	0	1	6,1	0,0	136	50	1.17844e-05	0.000890979	0	1.0,1.0	-1
XLOC_029037	u87	12943	ENSG00000273189	CTD-3148I10.15	19	+	49478908	49479047	49476422	49476566	49480297	49480476	12943	1	2	6,3	0,0	189	50	1.19642e-05	0.000890979	0.117	1.0,1.0	-0.883
XLOC_029037	u87	16218	ENSG00000197603	C5orf42	5	-	37157312	37157462	37153739	37153993	37157669	37157868	16218	1	2	1,1	0,0	200	50	1.17258e-05	0.000890979	0.111	1.0,1.0	-0.889
XLOC_029037	u87	24141	ENSG00000062485	CS	12	-	56298608	56298691	56286281	56286620	56300159	56300316	24141	0	1	1,5	0,0	133	50	1.19853e-05	0.000890979	0	1.0,1.0	-1
XLOC_029037	u87	27754	ENSG00000110497	AMBRA1	11	-	46512726	46512813	46508190	46508370	46541944	46543398	27754	0	1	6,4	0,0	137	50	1.1968e-05	0.000890979	0	1.0,1.0	-1
XLOC_029037	u87	28025	ENSG00000132694	ARHGEF11	1	-	156939148	156939285	156938417	156938513	156939547	156939740	28025	1	0	0,1	2,3	187	50	1.23579e-05	0.000908863	1	0.0,0.082	0.959
XLOC_029037	u87	7603	ENSG00000081791	KIAA0141	5	+	141938855	141938904	141938520	141938760	141939505	141940146	7603	1	0	0,1	3,5	99	50	1.23741e-05	0.000908863	1	0.0,0.092	0.954
XLOC_029037	u87	1067	ENSG00000082516	GEMIN5	5	-	154904506	154904629	154903079	154903175	154905362	154905476	1067	1	2	10,8	0,0	173	50	1.26303e-05	0.000916703	0.126	1.0,1.0	-0.874
XLOC_029037	u87	18482	ENSG00000144283	PKP4	2	+	158577270	158577383	158533179	158533316	158603069	158603104	18482	4	3	8,6	0,0	163	50	1.25985e-05	0.000916703	0.29	1.0,1.0	-0.71
XLOC_029037	u87	16791	ENSG00000250151	ARPC4-TTLL3	3	+	9817644	9817759	9813247	9813345	9820545	9820741	16791	0	1	4,3	1,0	165	50	1.27059e-05	0.000916767	0	0.548,1.0	-0.774
XLOC_029037	u87	30053	ENSG00000028203	VEZT	12	+	95256549	95256622	95251966	95252071	95257149	95257181	30053	0	1	4,1	0,0	123	50	1.29264e-05	0.000927223	0	1.0,1.0	-1
XLOC_029037	u87	27500	ENSG00000144395	CCDC150	2	+	196672344	196672437	196669832	196669876	196674240	196674348	27500	0	1	3,3	1,0	143	50	1.33728e-05	0.000953667	0	0.512,1.0	-0.756
XLOC_029037	u87	2379	ENSG00000169180	XPO6	16	-	28208986	28209122	28180940	28181031	28211365	28211550	2379	4	0	1,2	11,2	186	50	1.4018e-05	0.000993898	1	0.024,0.212	0.882
XLOC_029037	u87	28927	ENSG00000032742	IFT88	13	+	20644842	20644958	20643454	20643605	20653875	20653928	28927	1	2	9,6	0,0	166	50	1.51775e-05	0.0010591	0.131	1.0,1.0	-0.869
XLOC_029037	u87	37485	ENSG00000147044	CASK	X	-	41557031	41557100	41555599	41555635	41559778	41559847	37485	2	0	1,3	4,1	119	50	1.51998e-05	0.0010591	1	0.095,0.558	0.673
XLOC_029037	u87	6332	ENSG00000189319	FAM53B	10	-	124696157	124696212	124681606	124682379	124706635	124706887	6332	0	1	2,2	0,0	105	50	1.51533e-05	0.0010591	0	1.0,1.0	-1
XLOC_029037	u87	9384	ENSG00000116747	TROVE2	1	+	193069033	193069634	193059421	193059776	193075819	193076040	9384	5	2	17,7	0,0	651	50	1.5283e-05	0.0010591	0.161	1.0,1.0	-0.839
XLOC_029037	u87	22525	ENSG00000080822	CLDND1	3	-	98521652	98521703	98521132	98521442	98522541	98522605	22525	0	1	2,1	0,0	101	50	1.56739e-05	0.00108009	0	1.0,1.0	-1
XLOC_029037	u87	42194	ENSG00000154134	ROBO3	11	+	124877266	124877309	124876825	124876932	124877518	124877752	42194	0	1	2,2	0,0	93	50	1.72122e-05	0.00117947	0	1.0,1.0	-1
XLOC_029037	u87	32442	ENSG00000166908	PIP4K2C	12	+	57599399	57599438	57599064	57599211	57600323	57600437	32442	0	3	18,6	0,3	89	50	1.74346e-05	0.00118807	0	1.0,0.529	-0.764
XLOC_029037	u87	36151	ENSG00000142621	FHAD1	1	+	15272322	15272529	15251784	15251877	15289398	15289666	36151	8	3	19,8	0,0	257	50	1.81264e-05	0.00122839	0.342	1.0,1.0	-0.658
XLOC_029037	u87	36434	ENSG00000179912	R3HDM2	12	-	57305639	57305663	57303175	57303217	57310263	57310463	36434	1	0	0,0	3,1	74	50	2.08824e-05	0.00140738	1	0.0,0.0	1
XLOC_029037	u87	15945	ENSG00000197467	COL13A1	10	+	69878038	69878065	69875127	69875163	69880502	69880553	15945	0	1	3,1	0,0	77	50	2.10184e-05	0.00140881	0	1.0,1.0	-1
XLOC_029037	u87	42195	ENSG00000154134	ROBO3	11	+	124877284	124877309	124876841	124876932	124877518	124877658	42195	0	1	2,2	0,0	75	50	2.16173e-05	0.00144107	0	1.0,1.0	-1
XLOC_029037	u87	29669	ENSG00000126787	DLGAP5	14	-	55148593	55148684	55148111	55148473	55150798	55150848	29669	2	27	31,19	22,35	141	50	2.1848e-05	0.00144858	0.026	0.333,0.161	-0.221
XLOC_029037	u87	58	ENSG00000162341	TPCN2	11	+	69054720	69054797	69054032	69054097	69055174	69055352	58	0	1	3,2	0,1	127	50	2.22379e-05	0.00146651	0	1.0,0.441	-0.721
XLOC_029037	u87	24860	ENSG00000106246	PTCD1	7	-	99432923	99432947	99429587	99429806	99433277	99433418	24860	1	0	0,0	7,2	74	50	2.24342e-05	0.00147154	1	0.0,0.0	1
XLOC_029037	u87	42095	ENSG00000173575	CHD2	15	+	92998148	92998261	92997252	92997403	92998498	92998621	42095	0	1	3,3	1,0	163	50	2.29445e-05	0.00149701	0	0.479,1.0	-0.74
XLOC_029037	u87	32097	ENSG00000114209	PDCD10	3	-	167734213	167734350	167720061	167720273	167734805	167734836	32097	1	15	17,10	5,10	187	50	2.36544e-05	0.00153516	0.018	0.476,0.211	-0.325
XLOC_029037	u87	16216	ENSG00000197603	C5orf42	5	-	37157312	37157420	37153904	37153993	37157669	37157932	16216	1	2	1,1	0,0	158	50	2.37997e-05	0.00153646	0.137	1.0,1.0	-0.863
XLOC_029037	u87	32095	ENSG00000114209	PDCD10	3	-	167734213	167734345	167720061	167720273	167734805	167734832	32095	1	15	17,10	5,10	182	50	2.421e-05	0.00155476	0.018	0.483,0.216	-0.331
XLOC_029037	u87	34091	ENSG00000161149	TUBA3FP	22	-	21013041	21013184	21011383	21011590	21013781	21014292	34091	6	3	2,3	0,0	193	50	2.52454e-05	0.00161281	0.341	1.0,1.0	-0.659
XLOC_029037	u87	25102	ENSG00000130429	ARPC1B	7	+	99377337	99377439	99374729	99374781	99385701	99385778	25102	8	0	3,12	5,13	152	50	2.61014e-05	0.00164085	1	0.165,0.233	0.801
XLOC_029037	u87	25114	ENSG00000130429	ARPC1B	7	+	99377333	99377439	99374706	99374781	99385701	99385778	25114	8	0	3,12	5,13	156	50	2.60529e-05	0.00164085	1	0.161,0.228	0.805
XLOC_029037	u87	33209	ENSG00000114346	ECT2	3	+	172752149	172752472	172750725	172750857	172754508	172754660	33209	2	0	1,0	3,2	373	50	2.62194e-05	0.00164085	1	0.043,0.0	0.979
XLOC_029037	u87	42604	ENSG00000196204	RNF216P1	7	+	4995474	4995582	4989062	4989177	4996609	4998169	42604	3	0	2,4	1,4	158	50	2.60024e-05	0.00164085	1	0.388,0.24	0.686
XLOC_029037	u87	15267	ENSG00000068745	IP6K2	3	-	48694701	48694824	48694174	48694240	48695089	48695418	15267	15	0	21,10	6,16	173	50	2.68393e-05	0.00167112	1	0.503,0.153	0.672
XLOC_029037	u87	14218	ENSG00000214078	CPNE1	20	-	35632162	35632248	35631944	35632025	35632310	35632385	14218	110	0	243177	23,10	136	50	2.73909e-05	0.00169685	1	0.795,0.867	0.169
XLOC_029037	u87	3364	ENSG00000167377	ZNF23	16	-	71456071	71456121	71454041	71454168	71456763	71456828	3364	1	0	0,0	1,3	100	50	2.76387e-05	0.0017036	1	0.0,0.0	1
XLOC_029037	u87	23847	ENSG00000078699	CBFA2T2	20	+	33624763	33625017	33623114	33623296	33628349	33628435	23847	11	3	15,7	0,0	304	50	2.86273e-05	0.00174737	0.376	1.0,1.0	-0.624
XLOC_029037	u87	27729	ENSG00000126456	IRF3	19	-	49664552	49664673	49663342	49663514	49665630	49665788	27729	0	3	8,6	2,0	171	50	2.86338e-05	0.00174737	0	0.539,1.0	-0.77
XLOC_029037	u87	34406	ENSG00000061656	SPAG4	20	+	35618449	35618475	35617688	35617840	35618922	35618998	34406	3	0	2,1	3,5	76	50	2.8942e-05	0.00175744	1	0.305,0.116	0.789
XLOC_029037	u87	42241	ENSG00000111224	PARP11	12	-	3863835	3863957	3829889	3830018	3873211	3873355	42241	0	1	2,5	1,0	172	50	2.95279e-05	0.00178419	0	0.368,1.0	-0.684
XLOC_029037	u87	42091	ENSG00000173575	CHD2	15	+	92998137	92998261	92997301	92997403	92998498	92998621	42091	0	1	3,3	1,0	174	50	3.01439e-05	0.00181247	0	0.463,1.0	-0.732
XLOC_029037	u87	8087	ENSG00000005801	ZNF195	11	-	3360719	3360788	3360384	3360565	3370974	3371070	8087	1	0	0,6	2,4	119	50	3.0362e-05	0.00181669	1	0.0,0.387	0.806
XLOC_029037	u87	28506	ENSG00000175792	RUVBL1	3	-	128068635	128068913	128064777	128065220	128082482	128082574	28506	3	2	7,5	0,0	328	50	3.16481e-05	0.00188445	0.186	1.0,1.0	-0.814
XLOC_029037	u87	10206	ENSG00000102225	CDK16	X	+	47222260	47222342	47218709	47219105	47223551	47223759	10206	1	0	1,1	2,1	132	50	3.30634e-05	0.00195921	1	0.159,0.275	0.783
XLOC_029037	u87	29933	ENSG00000090554	FLT3LG	19	+	49478962	49479047	49476422	49476566	49480297	49480476	29933	1	2	3,4	0,0	135	50	3.32312e-05	0.00195968	0.156	1.0,1.0	-0.844
XLOC_029037	u87	15266	ENSG00000068745	IP6K2	3	-	48694693	48694824	48693487	48694240	48695089	48695418	15266	15	0	21,14	6,16	181	50	3.4936e-05	0.00202225	1	0.492,0.195	0.656
XLOC_029037	u87	18476	ENSG00000148814	LRRC27	10	+	132348962	132349057	132347983	132348356	132351606	132351753	18476	3	0	2,4	1,4	145	50	3.4789e-05	0.00202225	1	0.408,0.256	0.668
XLOC_029037	u87	22587	ENSG00000135919	SERPINE2	2	-	224010342	224010386	224001641	224001922	224039098	224039318	22587	1	0	0,0	6,6	94	50	3.44873e-05	0.00202225	1	0.0,0.0	1
XLOC_029037	u87	9383	ENSG00000116747	TROVE2	1	+	193059873	193060222	193059658	193059776	193069033	193069179	9383	4	0	1,1	1,1	399	50	3.49517e-05	0.00202225	1	0.111,0.111	0.889
XLOC_029037	u87	27050	ENSG00000168214	RBPJ	4	+	26412929	26412987	26406174	26406270	26415474	26415640	27050	1	0	0,0	1,8	108	50	3.53006e-05	0.00202938	1	0.0,0.0	1
XLOC_029037	u87	9184	ENSG00000239665	RP11-295P9.3	10	+	13652407	13652489	13648084	13648230	13654352	13654427	9184	1	0	0,0	2,1	132	50	3.54057e-05	0.00202938	1	0.0,0.0	1
XLOC_029037	u87	33865	ENSG00000127054	CPSF3L	1	-	1322891	1323287	1320995	1321093	1324580	1324650	33865	2	0	1,1	0,4	446	50	3.77703e-05	0.00215484	1	1.0,0.027	0.487
XLOC_029037	u87	23159	ENSG00000198087	CD2AP	6	+	47503279	47503440	47477788	47478248	47533601	47533755	23159	2	2	13,2	0,0	211	50	3.91332e-05	0.00222226	0.192	1.0,1.0	-0.808
XLOC_029037	u87	16621	ENSG00000132535	DLG4	17	-	7191892	7192002	7191266	7191358	7192944	7193117	16621	6	11	22,16	4,0	160	50	4.17651e-05	0.00234996	0.146	0.632,1.0	-0.67
XLOC_029037	u87	32825	ENSG00000115207	GTF3C2	2	-	27350313	27350632	27343330	27343578	27356738	27356999	32825	1	0	9,1	4,1	369	50	4.16704e-05	0.00234996	1	0.234,0.119	0.824
XLOC_029037	u87	14219	ENSG00000214078	CPNE1	20	-	35632162	35632234	35631959	35632025	35632310	35632385	14219	150	0	316250	23,10	122	50	4.21664e-05	0.0023531	1	0.849,0.911	0.12
XLOC_029037	u87	19035	ENSG00000168137	SETD5	3	+	9454004	9454101	9453738	9453868	9464424	9464954	19035	0	1	2,3	1,0	147	50	4.22046e-05	0.0023531	0	0.405,1.0	-0.703
XLOC_029037	u87	19813	ENSG00000169087	HSPBAP1	3	-	122758771	122758853	122755323	122755431	122759223	122759360	19813	1	0	0,0	4,4	132	50	4.30952e-05	0.00239188	1	0.0,0.0	1
XLOC_029037	u87	35271	ENSG00000007541	PIGQ	16	+	582247	582309	580857	580972	582882	583035	35271	0	4	9,5	0,3	112	50	4.3301e-05	0.00239248	0	1.0,0.427	-0.714
XLOC_029037	u87	1325	ENSG00000132716	DCAF8	1	-	160261284	160261358	160243959	160244034	160262116	160262451	1325	1	2	4,1	0,0	124	50	4.47779e-05	0.00242657	0.168	1.0,1.0	-0.832
XLOC_029037	u87	15414	ENSG00000035928	RFC1	4	-	39355876	39355997	39351347	39351476	39366238	39366362	15414	1	0	0,0	1,2	171	50	4.43271e-05	0.00242657	1	0.0,0.0	1
XLOC_029037	u87	20045	ENSG00000130244	FAM98C	19	+	38404712	38404806	38403664	38403694	38404907	38405113	20045	1	0	0,0	4,3	144	50	4.49071e-05	0.00242657	1	0.0,0.0	1
XLOC_029037	u87	28754	ENSG00000125457	MIF4GD	17	-	75269346	75269448	75268082	75268192	75270113	75270245	28754	1	0	0,0	4,2	152	50	4.48374e-05	0.00242657	1	0.0,0.0	1
XLOC_029037	u87	34240	ENSG00000140988	RPS2	16	-	1962496	1962656	1962060	1962270	1962735	1962909	34240	908	0	15391892	5,40	210	50	4.46292e-05	0.00242657	1	0.987,0.918	0.047
XLOC_029037	u87	32544	ENSG00000066427	ATXN3	14	-	92093745	92093831	92088729	92088817	92096673	92096838	32544	5	3	6,1	0,0	136	50	4.5855e-05	0.00245717	0.38	1.0,1.0	-0.62
XLOC_029037	u87	38834	ENSG00000089639	GMIP	19	-	19643099	19643227	19642534	19642619	19643510	19643598	38834	1	0	0,0	2,1	178	50	4.5874e-05	0.00245717	1	0.0,0.0	1
XLOC_029037	u87	36409	ENSG00000140455	USP3	15	+	63533802	63533918	63532646	63532707	63537024	63537156	36409	1	0	0,0	4,1	166	50	4.63962e-05	0.00247433	1	0.0,0.0	1
XLOC_029037	u87	35968	ENSG00000138778	CENPE	4	-	103143247	103143406	103141749	103141908	103144330	103144618	35968	9	3	25,3	0,0	209	50	4.75183e-05	0.0025232	0.418	1.0,1.0	-0.582
XLOC_029037	u87	25711	ENSG00000248932	RP11-319G6.1	3	+	139419556	139419680	139389839	139389933	139423015	139423114	25711	3	0	1,2	2,1	174	50	4.77673e-05	0.00252549	1	0.126,0.365	0.754
XLOC_029037	u87	26016	ENSG00000119943	PYROXD2	10	-	98387864	98388084	98387200	98387307	98388353	98388436	26016	5	0	7,4	2,2	270	50	4.80332e-05	0.00252865	1	0.393,0.27	0.668
XLOC_029037	u87	31659	ENSG00000197776	KLHDC1	14	+	49700049	49700189	49693104	49693290	49709158	49709229	31659	1	0	0,0	1,1	190	50	4.83278e-05	0.00252886	1	0.0,0.0	1
XLOC_029037	u87	33211	ENSG00000114346	ECT2	3	+	172752149	172752272	172750762	172750857	172754508	172754660	33211	1	0	0,0	3,2	173	50	4.84496e-05	0.00252886	1	0.0,0.0	1
XLOC_029037	u87	28755	ENSG00000125457	MIF4GD	17	-	75269346	75269469	75268082	75268192	75270113	75270245	28755	1	0	0,0	4,2	173	50	5.1747e-05	0.00268953	1	0.0,0.0	1
XLOC_029037	u87	29904	ENSG00000089916	GPATCH2L	14	+	76178207	76178322	76177987	76178042	76180763	76180849	29904	1	0	0,0	4,3	165	50	5.28463e-05	0.00273508	1	0.0,0.0	1
XLOC_029037	u87	3518	ENSG00000165506	DNAAF2	14	-	49628011	49628155	49625173	49626048	49633286	49635230	3518	2	2	5,5	0,0	194	50	5.35929e-05	0.00275439	0.205	1.0,1.0	-0.795
XLOC_029037	u87	3816	ENSG00000128294	TPST2	22	-	26547499	26547618	26544603	26544675	26590052	26590125	3816	2	0	0,1	1,1	169	50	5.36687e-05	0.00275439	1	0.0,0.228	0.886
XLOC_029037	u87	6904	ENSG00000136861	CDK5RAP2	9	-	120517756	120517886	120491306	120491477	120518426	120518645	6904	1	0	0,0	2,4	180	50	5.40965e-05	0.00276478	1	0.0,0.0	1
XLOC_029037	u87	29288	ENSG00000138050	THUMPD2	2	-	39757247	39757368	39755888	39755960	39761330	39761418	29288	6	0	4,4	10,3	171	50	5.49319e-05	0.00278427	1	0.105,0.281	0.807
XLOC_029037	u87	9373	ENSG00000164054	SHISA5	3	-	48502320	48502452	48501136	48501293	48504018	48504154	9373	1	0	0,0	3,3	182	50	5.48121e-05	0.00278427	1	0.0,0.0	1
XLOC_029037	u87	16503	ENSG00000141646	SMAD4	18	+	51077306	51077419	51076637	51076776	51078255	51079143	16503	1	0	0,1	5,0	163	50	5.71233e-05	0.00288343	1	0.0,1.0	0.5
XLOC_029037	u87	43106	ENSG00000119699	TGFB3	14	-	75960268	75960386	75959288	75959345	75960922	75960957	43106	1	0	0,0	4,4	168	50	5.87299e-05	0.00295238	1	0.0,0.0	1
XLOC_029037	u87	22902	ENSG00000104312	RIPK2	8	+	89759321	89759446	89757816	89758233	89762828	89762858	22902	2	0	0,1	4,0	175	50	6.05616e-05	0.00303203	1	0.0,1.0	0.5
XLOC_029037	u87	22063	ENSG00000022267	FHL1	X	+	136209242	136209442	136208454	136208641	136209870	136211359	22063	1	0	0,0	2,1	250	50	6.08819e-05	0.00303568	1	0.0,0.0	1
XLOC_029037	u87	7670	ENSG00000143344	RGL1	1	+	183806374	183806485	183742125	183742289	183847565	183847774	7670	4	0	1,0	1,1	161	50	6.22412e-05	0.00309089	1	0.237,0.0	0.881
XLOC_029037	u87	43451	ENSG00000163686	ABHD6	3	+	58258402	58258624	58256561	58256705	58267188	58267345	43451	1	0	0,0	1,1	272	50	6.34952e-05	0.00314045	1	0.0,0.0	1
XLOC_029037	u87	31400	ENSG00000157212	PAXIP1	7	-	154986016	154986179	154983218	154983332	154991005	154991069	31400	0	1	2,4	0,1	213	50	6.49161e-05	0.00318504	0	1.0,0.484	-0.742
XLOC_029037	u87	32030	ENSG00000144040	SFXN5	2	-	72971569	72971685	72968447	72968533	72988257	72988348	32030	4	0	8,2	2,2	166	50	6.47399e-05	0.00318504	1	0.546,0.231	0.611
XLOC_029037	u87	6865	ENSG00000179151	EDC3	15	-	74692885	74693018	74687090	74687179	74695879	74696024	6865	1	0	0,0	4,4	183	50	6.58172e-05	0.00321639	1	0.0,0.0	1
XLOC_029037	u87	117	ENSG00000035115	SH3YL1	2	-	243502	243562	234159	234272	247537	247602	117	2	0	1,1	1,2	110	50	6.97756e-05	0.0033963	1	0.313,0.185	0.751
XLOC_029037	u87	36907	ENSG00000100461	RBM23	14	-	22905605	22905659	22905335	22905453	22906194	22906368	36907	3	3	21,12	1,0	104	50	7.15176e-05	0.00346733	0.325	0.91,1.0	-0.63
XLOC_029037	u87	29590	ENSG00000196663	TECPR2	14	+	102431795	102432128	102428249	102428382	102434234	102435211	29590	5	2	10,7	0,0	383	50	7.21771e-05	0.00348033	0.246	1.0,1.0	-0.754
XLOC_029037	u87	34460	ENSG00000004399	PLXND1	3	-	129559619	129559783	129558427	129558575	129560329	129560434	34460	2	0	1,3	2,3	214	50	7.23533e-05	0.00348033	1	0.105,0.189	0.853
XLOC_029037	u87	32805	ENSG00000130921	C12orf65	12	+	123233739	123233924	123233461	123233531	123253646	123253964	32805	3	0	2,1	4,4	235	50	7.67325e-05	0.00367657	1	0.096,0.051	0.926
XLOC_029037	u87	10293	ENSG00000135597	REPS1	6	-	138926400	138926478	138921036	138921124	138929976	138929997	10293	1	0	7,1	3,3	128	50	7.75131e-05	0.00369952	1	0.477,0.115	0.704
XLOC_029037	u87	18290	ENSG00000213024	NUP62	19	-	49911104	49911366	49909698	49909884	49929325	49929504	18290	1	0	0,0	3,1	312	50	7.89648e-05	0.0037542	1	0.0,0.0	1
XLOC_029037	u87	18294	ENSG00000213024	NUP62	19	-	49911104	49911370	49909736	49909884	49929325	49929475	18294	1	0	0,0	3,1	316	50	7.98676e-05	0.00376791	1	0.0,0.0	1
XLOC_029037	u87	34458	ENSG00000004399	PLXND1	3	-	129559612	129559783	129558427	129558575	129560329	129560434	34458	2	0	1,3	2,3	221	50	7.98309e-05	0.00376791	1	0.102,0.185	0.857
XLOC_029037	u87	1091	ENSG00000103316	CRYM	16	-	21268546	21268684	21267553	21267737	21269789	21269891	1091	1	0	1,0	5,4	188	50	8.25764e-05	0.00388077	1	0.051,0.0	0.975
XLOC_029037	u87	32833	ENSG00000132879	FBXO44	1	+	11658532	11658628	11658266	11658364	11658735	11658871	32833	1	0	1,0	1,1	146	50	8.40038e-05	0.00393279	1	0.255,0.0	0.873
XLOC_029037	u87	25593	ENSG00000081803	CADPS2	7	-	122393195	122393315	122388582	122388738	122393440	122393582	25593	1	0	0,1	3,0	170	50	8.4382e-05	0.00393547	1	0.0,1.0	0.5
XLOC_029037	u87	3489	ENSG00000026508	CD44	11	+	35209964	35210054	35189834	35190065	35211245	35211342	3489	1	4	5,2	1,0	140	50	8.68129e-05	0.00403351	0.082	0.641,1.0	-0.739
XLOC_029037	u87	36021	ENSG00000250802	ZBED3-AS1	5	+	77098654	77098747	77087486	77087619	77118319	77118521	36021	1	0	0,1	1,1	143	50	8.954e-05	0.00413762	1	0.0,0.259	0.871
XLOC_029037	u87	9413	ENSG00000116698	SMG7	1	+	183547102	183547252	183545965	183546337	183549207	183549288	9413	1	0	1,0	5,4	200	50	8.97284e-05	0.00413762	1	0.048,0.0	0.976
XLOC_029037	u87	10477	ENSG00000165233	CARD19	9	+	93111878	93111938	93110567	93110721	93112217	93112289	10477	66	0	94118	9,14	110	50	9.1513e-05	0.00420412	1	0.826,0.793	0.191
XLOC_029037	u87	14334	ENSG00000154710	RABGEF1	7	+	66768830	66769025	66740732	66740792	66771882	66772078	14334	1	0	2,3	2,1	245	50	9.25631e-05	0.00421897	1	0.169,0.38	0.726
XLOC_029037	u87	21243	ENSG00000164615	CAMLG	5	+	134741062	134741523	134738500	134738792	134750758	134752160	21243	114	0	183184	10,9	511	50	9.28682e-05	0.00421897	1	0.642,0.667	0.345
XLOC_029037	u87	32374	ENSG00000081377	CDC14B	9	-	96509672	96509789	96500112	96503789	96522505	96522603	32374	2	2	1,2	0,0	167	50	9.21853e-05	0.00421897	0.23	1.0,1.0	-0.77
XLOC_029037	u87	16045	ENSG00000139218	SCAF11	12	-	45974189	45975734	45964106	45964188	45990352	45990565	16045	1	0	7,1	0,3	1595	50	9.32133e-05	0.00421902	1	1.0,0.01	0.495
XLOC_029037	u87	7924	ENSG00000108846	ABCC3	17	+	50658081	50658207	50657045	50657183	50658434	50658496	7924	9	3	10,2	0,0	176	50	9.39641e-05	0.00423737	0.46	1.0,1.0	-0.54
XLOC_029037	u87	13175	ENSG00000029363	BCLAF1	6	-	136267028	136267175	136261264	136261477	136268161	136268339	13175	30	4	31,26	0,0	197	50	9.53016e-05	0.00428194	0.656	1.0,1.0	-0.344
XLOC_029037	u87	2587	ENSG00000244687	UBE2V1	20	-	50111288	50111562	50096671	50096820	50113106	50113198	2587	0	1	4,4	0,1	324	50	9.61638e-05	0.00428272	0	1.0,0.382	-0.691
XLOC_029037	u87	29033	ENSG00000021355	SERPINB1	6	-	2841215	2841475	2840418	2840594	2841811	2841848	29033	1	0	0,2	7,2	310	50	9.59078e-05	0.00428272	1	0.0,0.139	0.93
XLOC_029037	u87	33212	ENSG00000114346	ECT2	3	+	172752149	172752436	172750762	172750857	172754508	172754660	33212	1	0	0,0	3,2	337	50	9.63664e-05	0.00428272	1	0.0,0.0	1
XLOC_029037	u87	39466	ENSG00000176909	MAMSTR	19	-	48714365	48714560	48713859	48714045	48714805	48714908	39466	1	0	1,0	5,1	245	50	9.68421e-05	0.00428832	1	0.039,0.0	0.981
XLOC_029037	u87	21245	ENSG00000164615	CAMLG	5	+	134743986	134744052	134738582	134738792	134750758	134751377	21245	15	0	27,20	10,9	116	50	9.78977e-05	0.00428862	1	0.538,0.489	0.486
XLOC_029037	u87	28803	ENSG00000146576	C7orf26	7	+	6602663	6602752	6602100	6602140	6607536	6607597	28803	1	0	0,1	1,1	139	50	9.77089e-05	0.00428862	1	0.0,0.265	0.867
XLOC_029037	u87	31972	ENSG00000157764	BRAF	7	-	140734616	140734770	140719326	140726516	140739811	140739946	31972	3	0	4,6	3,1	204	50	9.76642e-05	0.00428862	1	0.246,0.595	0.58
XLOC_029037	u87	34752	ENSG00000184949	FAM227A	22	-	38582861	38583044	38582168	38582401	38586064	38586145	34752	2	0	1,0	0,2	233	50	9.92663e-05	0.0043331	1	1.0,0.0	0.5
XLOC_029037	u87	30690	ENSG00000129197	RPAIN	17	+	5425970	5428211	5422768	5422829	5432541	5432704	30690	64	4	105,98	0,1	2291	50	0.00010163	0.00440797	0.259	1.0,0.681	-0.582
XLOC_029037	u87	403	ENSG00000088340	FER1L4	20	-	35583685	35583810	35583127	35583262	35583939	35584093	403	1	0	0,0	10,3	175	50	0.0001017	0.00440797	1	0.0,0.0	1
XLOC_029037	u87	26761	ENSG00000137501	SYTL2	11	-	85714412	85714507	85711112	85711232	85718789	85718843	26761	4	0	10,1	3,2	145	50	0.00010397	0.00449047	1	0.535,0.147	0.659
XLOC_029037	u87	30186	ENSG00000152465	NMT2	10	-	15140986	15141029	15135273	15135418	15141421	15141557	30186	2	0	0,3	3,7	93	50	0.000110664	0.00476283	1	0.0,0.187	0.906
XLOC_029037	u87	34011	ENSG00000145725	PPIP5K2	5	+	103183233	103183407	103180020	103180188	103184671	103184744	34011	6	6	8,7	0,1	224	50	0.000113405	0.0048468	0.182	1.0,0.61	-0.623
XLOC_029037	u87	9194	ENSG00000239665	RP11-295P9.3	10	+	13648619	13648768	13648084	13648230	13654352	13654427	9194	1	0	2,2	2,1	199	50	0.000113326	0.0048468	1	0.201,0.334	0.732
XLOC_029037	u87	30587	ENSG00000179818	PCBP1-AS1	2	-	70055713	70055910	70051202	70051305	70059642	70059680	30587	2	0	4,1	2,1	247	50	0.000115933	0.00492054	1	0.288,0.168	0.772
XLOC_029037	u87	32617	ENSG00000168116	KIAA1586	6	+	57050773	57050854	57047312	57047396	57052685	57055225	32617	8	3	26,10	0,0	131	50	0.000115918	0.00492054	0.504	1.0,1.0	-0.496
XLOC_029037	u87	817	ENSG00000078053	AMPH	7	-	38429055	38429577	38426953	38426986	38429841	38429865	817	1	0	13,4	3,4	572	50	0.000116622	0.00493273	1	0.275,0.08	0.823
XLOC_029037	u87	9891	ENSG00000184349	EFNA5	5	-	107387234	107387315	107376888	107381376	107387705	107387771	9891	1	0	0,1	1,1	131	50	0.000117302	0.00494442	1	0.0,0.276	0.862
XLOC_029037	u87	9155	ENSG00000136856	SLC2A8	9	+	127402556	127402753	127399906	127400006	127403659	127403803	9155	4	0	9,8	1,4	247	50	0.000120088	0.0050445	1	0.646,0.288	0.533
XLOC_029037	u87	19870	ENSG00000184281	TSSC4	11	+	2401975	2402147	2400627	2400798	2402293	2402450	19870	0	2	3,2	1,0	222	50	0.000121885	0.00509882	0	0.403,1.0	-0.702
XLOC_029037	u87	29678	ENSG00000260123	RP11-326A19.4	15	+	89075295	89075384	89070090	89070191	89082490	89082819	29678	2	0	0,1	3,0	139	50	0.000122212	0.00509882	1	0.0,1.0	0.5
XLOC_029037	u87	22844	ENSG00000169371	SNUPN	15	-	75622341	75622490	75620893	75621056	75625665	75625794	22844	0	1	3,2	0,1	199	50	0.000123095	0.00511824	0	1.0,0.334	-0.667
XLOC_029037	u87	32562	ENSG00000066427	ATXN3	14	-	92096092	92096137	92088729	92088817	92096673	92096838	32562	5	3	7,3	0,0	95	50	0.000127936	0.00530157	0.467	1.0,1.0	-0.533
XLOC_029037	u87	25921	ENSG00000143164	DCAF6	1	+	168015780	168015951	168004532	168004793	168022987	168023047	25921	5	0	6,2	4,5	221	50	0.000131256	0.00538974	1	0.253,0.083	0.832
XLOC_029037	u87	43661	ENSG00000206530	CFAP44	3	-	113293951	113294038	113290852	113291748	113294686	113294821	43661	2	0	3,7	3,2	137	50	0.000131382	0.00538974	1	0.267,0.561	0.586
XLOC_029037	u87	768	ENSG00000000457	SCYL3	1	-	169855795	169855957	169854269	169854964	169859040	169859212	768	4	0	1,0	0,2	212	50	0.000130613	0.00538974	1	1.0,0.0	0.5
XLOC_029037	u87	11844	ENSG00000115310	RTN4	2	-	55025085	55027485	54987490	54987698	55028163	55028220	11844	16	0	26,11	2,1	2450	50	0.000133017	0.00543862	1	0.21,0.183	0.803
XLOC_029037	u87	19373	ENSG00000135740	SLC9A5	16	+	67255838	67255930	67255392	67255471	67256468	67256689	19373	2	2	3,2	0,0	142	50	0.000139556	0.00568702	0.26	1.0,1.0	-0.74
XLOC_029037	u87	30689	ENSG00000105176	URI1	19	+	29971192	29971227	29942250	29942664	29985222	29985301	30689	3	1	0,0	2,3	85	50	0.000143686	0.00583594	0.638	0.0,0.0	0.638
XLOC_029037	u87	22284	ENSG00000079616	KIF22	16	+	29792465	29792514	29790733	29790829	29796892	29797088	22284	3	1	0,0	5,5	99	50	0.000147309	0.00596333	0.602	0.0,0.0	0.602
XLOC_029037	u87	12279	ENSG00000137807	KIF23	15	+	69425281	69425323	69423158	69423329	69426069	69426182	12279	2	0	1,4	6,1	92	50	0.000150361	0.00604697	1	0.083,0.685	0.616
XLOC_029037	u87	13940	ENSG00000138078	PREPL	2	-	44359496	44359750	44346267	44346390	44361523	44361805	13940	5	2	2,3	0,0	304	50	0.000150247	0.00604697	0.291	1.0,1.0	-0.709
XLOC_029037	u87	24476	ENSG00000153404	PLEKHG4B	5	+	179550	179754	173917	174098	181513	181675	24476	2	0	1,1	4,0	254	50	0.000152694	0.00612074	1	0.047,1.0	0.477
XLOC_029037	u87	30404	ENSG00000163946	FAM208A	3	-	56633043	56633966	56628491	56628614	56638705	56638765	30404	72	3	110,63	0,0	973	50	0.000163102	0.00649547	0.552	1.0,1.0	-0.448
XLOC_029037	u87	38922	ENSG00000167578	RAB4B	19	+	40783777	40783840	40778265	40778391	40786664	40786760	38922	5	0	2,7	4,3	113	50	0.00016288	0.00649547	1	0.181,0.508	0.655
XLOC_029037	u87	15962	ENSG00000205133	TRIQK	8	-	92954405	92954564	92916928	92917007	92966006	92966145	15962	14	3	14,12	0,0	209	50	0.000166755	0.00661946	0.528	1.0,1.0	-0.472
XLOC_029037	u87	16699	ENSG00000004866	ST7	7	+	117098612	117098815	116953502	116953691	117099761	117099844	16699	1	0	1,0	7,3	253	50	0.00016881	0.00667941	1	0.027,0.0	0.987
XLOC_029037	u87	10848	ENSG00000132424	PNISR	6	-	99415568	99415747	99414571	99414690	99416348	99416428	10848	1	0	0,0	11,2	229	50	0.000170222	0.0067105	1	0.0,0.0	1
XLOC_029037	u87	30692	ENSG00000129197	RPAIN	17	+	5425970	5426299	5422768	5422829	5432541	5432876	30692	24	4	34,34	0,1	379	50	0.000170689	0.0067105	0.442	1.0,0.818	-0.467
XLOC_029037	u87	8394	ENSG00000205129	C4orf47	4	+	185436045	185436183	185429333	185429511	185440539	185440719	8394	13	3	17,15	0,0	188	50	0.000172719	0.00676861	0.535	1.0,1.0	-0.465
XLOC_029037	u87	39266	ENSG00000146373	RNF217	6	+	125082448	125082563	125081435	125081507	125082863	125083515	39266	0	1	2,2	0,1	165	50	0.000173565	0.00678009	0	1.0,0.377	-0.689
XLOC_029037	u87	43769	ENSG00000160953	MUM1	19	+	1358587	1358693	1358393	1358464	1360135	1360606	43769	10	0	4,7	7,1	156	50	0.000174793	0.0068064	1	0.155,0.692	0.577
XLOC_029037	u87	30172	ENSG00000085511	MAP3K4	6	+	161098277	161098427	161097079	161097176	161101891	161101992	30172	1	0	1,0	6,10	200	50	0.000177844	0.00690328	1	0.04,0.0	0.98
XLOC_029037	u87	26814	ENSG00000111665	CDCA3	12	-	6849322	6849413	6849153	6849198	6849564	6849858	26814	88	0	99103	10,6	141	50	0.000179379	0.0069409	1	0.778,0.859	0.181
XLOC_029037	u87	29	ENSG00000072958	AP1M1	19	+	16228769	16228928	16228136	16228208	16233492	16233618	29	100	5	147133	0,0	209	50	0.00018075	0.00697196	0.827	1.0,1.0	-0.173
XLOC_029037	u87	13536	ENSG00000148019	CEP78	9	+	78265858	78265906	78265371	78265543	78266441	78267067	13536	4	0	0,1	4,0	98	50	0.000181732	0.00698621	1	0.0,1.0	0.5
XLOC_029037	u87	27645	ENSG00000131503	ANKHD1	5	+	140496519	140497278	140486957	140487060	140504820	140504966	27645	11	0	31,21	1,5	809	50	0.000183591	0.00698621	1	0.657,0.206	0.569
XLOC_029037	u87	37498	ENSG00000157353	FUK	16	+	70469151	70469323	70468848	70468968	70470313	70470426	37498	1	0	1,2	1,2	222	50	0.000183466	0.00698621	1	0.184,0.184	0.816
XLOC_029037	u87	37834	ENSG00000172530	BANP	16	+	88004294	88004411	87984083	87984259	88006089	88006265	37834	5	0	9,5	2,4	167	50	0.000183967	0.00698621	1	0.574,0.272	0.577
XLOC_029037	u87	4556	ENSG00000214176	PLEKHM1P1	17	-	64814862	64815245	64804829	64805100	64821766	64822393	4556	1	0	1,1	2,0	433	50	0.000182663	0.00698621	1	0.055,1.0	0.473
XLOC_029037	u87	27221	ENSG00000127419	TMEM175	4	+	948510	948615	948115	948154	950420	950518	27221	2	0	1,2	8,5	155	50	0.000190093	0.00716362	1	0.039,0.114	0.923
XLOC_029037	u87	28495	ENSG00000101199	ARFGAP1	20	+	63285979	63286218	63285653	63285713	63286365	63286442	28495	0	19	13,8	17,19	289	50	0.000190975	0.00716362	0	0.117,0.068	-0.092
XLOC_029037	u87	35473	ENSG00000100138	SNU13	22	-	41687721	41688327	41680245	41680364	41688793	41688804	35473	4	0	13,5	1,7	656	50	0.000190639	0.00716362	1	0.498,0.052	0.725
XLOC_029037	u87	9061	ENSG00000117625	RCOR3	1	+	211312354	211312487	211304010	211304140	211312719	211313025	9061	6	0	6,5	3,4	183	50	0.00019059	0.00716362	1	0.353,0.255	0.696
XLOC_029037	u87	30405	ENSG00000163946	FAM208A	3	-	56633043	56633843	56628491	56628614	56638705	56638765	30405	67	3	101,58	0,0	850	50	0.000194706	0.00728131	0.568	1.0,1.0	-0.432
XLOC_029037	u87	40532	ENSG00000182165	TP53TG1	7	-	87345042	87345233	87341522	87341684	87345304	87345515	40532	27	0	43,43	5,12	241	50	0.000196918	0.00734163	1	0.641,0.426	0.467
XLOC_029037	u87	18071	ENSG00000156170	NDUFAF6	8	+	95034007	95034122	95031994	95032098	95035453	95035576	18071	8	0	7,6	1,4	165	50	0.000198882	0.00734784	1	0.68,0.313	0.503
XLOC_029037	u87	35471	ENSG00000249915	PDCD6	5	+	304176	304221	272710	272772	314416	314806	35471	2	0	1,0	0,4	95	50	0.000198442	0.00734784	1	1.0,0.0	0.5
XLOC_029037	u87	41996	ENSG00000172663	TMEM134	11	-	67468016	67468092	67467500	67467590	67469018	67469233	41996	10	3	23,26	0,0	126	50	0.000197798	0.00734784	0.569	1.0,1.0	-0.431
XLOC_029037	u87	31116	ENSG00000108515	ENO3	17	+	4953050	4953109	4952794	4952890	4953271	4953341	31116	3	0	0,1	3,0	109	50	0.000201846	0.00736857	1	0.0,1.0	0.5
XLOC_029037	u87	3290	ENSG00000106610	STAG3L4	7	+	67305986	67306083	67302658	67302885	67308934	67309139	3290	4	0	8,3	2,2	147	50	0.000201279	0.00736857	1	0.576,0.338	0.543
XLOC_029037	u87	37831	ENSG00000172530	BANP	16	+	88065266	88065332	88037972	88038011	88072068	88072212	37831	1	8	6,3	2,0	116	50	0.00020103	0.00736857	0.051	0.564,1.0	-0.731
XLOC_029037	u87	4359	ENSG00000186575	NF2	22	+	29683019	29683079	29681438	29681601	29694751	29694811	4359	2	0	3,0	1,2	110	50	0.000200749	0.00736857	1	0.577,0.0	0.712
XLOC_029037	u87	14624	ENSG00000138757	G3BP2	4	-	75724055	75724176	75661930	75662049	75724275	75724470	14624	0	1	2,2	0,1	171	50	0.000210037	0.00764299	0	1.0,0.369	-0.684
XLOC_029037	u87	8902	ENSG00000116288	PARK7	1	+	7969344	7969404	7965323	7965425	7970893	7970963	8902	599	0	780767	17,13	110	50	0.000210609	0.00764299	1	0.954,0.964	0.041
XLOC_029037	u87	12045	ENSG00000267002	RP11-242D8.1	17	-	43159422	43159727	43148367	43148783	43166979	43167849	12045	2	0	3,4	1,2	355	50	0.000216371	0.00782893	1	0.297,0.22	0.742
XLOC_029037	u87	38313	ENSG00000131748	STARD3	17	+	39657972	39658026	39657774	39657839	39658404	39658693	38313	8	3	14,17	0,0	104	50	0.000227507	0.00820766	0.562	1.0,1.0	-0.438
XLOC_029037	u87	6273	ENSG00000241878	PISD	22	-	31628002	31628210	31625821	31626016	31628852	31628981	6273	1	0	1,1	3,0	258	50	0.000229682	0.0082618	1	0.061,1.0	0.47
XLOC_029037	u87	28371	ENSG00000115966	ATF2	2	-	175151059	175151158	175136411	175136486	175168049	175168169	28371	11	3	12,8	0,0	149	50	0.000235154	0.00843392	0.552	1.0,1.0	-0.448
XLOC_029037	u87	38782	ENSG00000103202	NME4	16	+	398207	398394	397191	397313	398989	399123	38782	0	1	1,4	0,1	237	50	0.00023594	0.00843744	0	1.0,0.458	-0.729
XLOC_029037	u87	30698	ENSG00000129197	RPAIN	17	+	5425970	5426082	5422768	5422829	5432541	5432608	30698	15	4	21,24	0,1	162	50	0.000244213	0.00868264	0.536	1.0,0.881	-0.404
XLOC_029037	u87	31967	ENSG00000163684	RPP14	3	+	58310308	58310406	58306274	58306417	58310506	58310591	31967	10	0	22,12	9,7	148	50	0.000243519	0.00868264	1	0.452,0.367	0.591
XLOC_029037	u87	21761	ENSG00000161265	U2AF1L4	19	-	35744625	35744692	35744322	35744421	35745124	35745212	21761	1	2	2,6	0,1	117	50	0.000251402	0.00891242	0.176	1.0,0.719	-0.683
XLOC_029037	u87	39020	ENSG00000170260	ZNF212	7	+	149251279	149251327	149250680	149250807	149252705	149252795	39020	3	1	0,0	2,1	98	50	0.000255095	0.00901727	0.605	0.0,0.0	0.605
XLOC_029037	u87	10820	ENSG00000141219	C17orf80	17	+	73242243	73242351	73235475	73236995	73242895	73243003	10820	1	0	5,8	3,2	158	50	0.000260852	0.00915861	1	0.345,0.559	0.548
XLOC_029037	u87	18191	ENSG00000111596	CNOT2	12	+	70310894	70311017	70278131	70278274	70319297	70319364	18191	15	3	26,27	0,0	173	50	0.000261333	0.00915861	0.591	1.0,1.0	-0.409
XLOC_029037	u87	35747	ENSG00000109180	OCIAD1	4	+	48857212	48857365	48851805	48851975	48860724	48861216	35747	155	6	226214	0,1	203	50	0.000260241	0.00915861	0.864	1.0,0.981	-0.126
XLOC_029037	u87	33926	ENSG00000138674	SEC31A	4	-	82830936	82830975	82828999	82829058	82842139	82842481	33926	3	0	1,6	10,7	89	50	0.000269016	0.009401	1	0.053,0.325	0.811
XLOC_029037	u87	27374	ENSG00000119004	CYP20A1	2	+	203245845	203245895	203238448	203239134	203251966	203252109	27374	3	0	1,0	1,1	100	50	0.000271237	0.00942492	1	0.333,0.0	0.834
XLOC_029037	u87	9457	ENSG00000101017	CD40	20	+	46126639	46126701	46122609	46122756	46128137	46128224	9457	0	1	2,5	0,2	112	50	0.000270678	0.00942492	0	1.0,0.527	-0.764
XLOC_029037	u87	26113	ENSG00000198836	OPA1	3	+	193626091	193626202	193618868	193618936	193631611	193631665	26113	4	0	8,4	2,5	161	50	0.000272177	0.00943086	1	0.554,0.199	0.623
XLOC_029037	u87	23131	ENSG00000100796	PPP4R3A	14	-	91466260	91466416	91465249	91465419	91470836	91470995	23131	3	0	5,1	10,6	206	50	0.0002734	0.00944656	1	0.108,0.039	0.926
XLOC_029037	u87	9730	ENSG00000110075	PPP6R3	11	+	68505144	68505249	68460812	68460827	68519500	68519651	9730	1	0	3,1	1,2	155	50	0.000274216	0.00944812	1	0.492,0.139	0.684
XLOC_029037	u87	26072	ENSG00000004487	KDM1A	1	+	23044426	23044486	23030468	23030634	23050386	23050520	26072	4	11	19,7	5,2	110	50	0.000283346	0.00973535	0.142	0.633,0.614	-0.481
XLOC_029037	u87	10296	ENSG00000135597	REPS1	6	-	138926400	138926481	138921036	138921124	138929976	138930098	10296	1	0	10,2	3,3	131	50	0.000288832	0.00989611	1	0.56,0.203	0.618
XLOC_029037	u87	38708	ENSG00000140905	GCSH	16	-	81084462	81084594	81082335	81082963	81090600	81090680	38708	11	3	38,38	1,0	182	50	0.000290809	0.00993612	0.502	0.913,1.0	-0.455
XLOC_029037	u87	10207	ENSG00000102225	CDK16	X	+	47222260	47222380	47218690	47219105	47223551	47223759	10207	4	0	2,1	2,1	170	50	0.000293834	0.00998145	1	0.227,0.227	0.773
XLOC_029037	u87	35101	ENSG00000255717	SNHG1	11	-	62854017	62854064	62853800	62853833	62854518	62854551	35101	25	4	40,44	0,0	97	50	0.000295391	0.00998145	0.763	1.0,1.0	-0.237
XLOC_029037	u87	35233	ENSG00000213918	DNASE1	16	+	3655848	3655937	3655372	3655520	3656101	3656185	35233	0	1	3,1	0,1	139	50	0.000294764	0.00998145	0	1.0,0.265	-0.633
XLOC_029037	u87	41012	ENSG00000137693	YAP1	11	+	102186017	102186131	102162455	102162571	102205892	102206086	41012	15	0	22,4	7,1	164	50	0.000294552	0.00998145	1	0.489,0.549	0.481
XLOC_029037	u87	38655	ENSG00000181481	RNF135	17	+	30987943	30988106	30984616	30984760	30997241	30997331	38655	7	0	10,9	1,4	213	50	0.000296538	0.00999269	1	0.701,0.346	0.477
LINC00680	u87	18804	ENSG00000149273	RPS3	11	+	75404671	75404868	75402351	75402446	75405613	75405692	18804	17145140	0,104	34284007	0,0	247	50	0	0	1.0,0.909	1.0,1.0	-0.045
LINC00680	u87	17625	ENSG00000149806	FAU	11	-	65120980	65121036	65120629	65120806	65121499	65121644	17625	8602800	0,79	17501865	0,0	106	50	2.78444e-13	2.03093e-09	1.0,0.944	1.0,1.0	-0.028
LINC00680	u87	32189	ENSG00000028203	VEZT	12	+	95256549	95256622	95251966	95252071	95257149	95257181	32189	1,0	1,6	4,1	0,0	123	50	3.42504e-13	2.03093e-09	0.289,0.0	1.0,1.0	-0.856
LINC00680	u87	8726	ENSG00000114391	RPL24	3	-	101682770	101682907	101681095	101681215	101685817	101685928	8726	8742990	0,55	20682143	0,0	187	50	8.16514e-12	3.63124e-08	1.0,0.936	1.0,1.0	-0.032
LINC00680	u87	31354	ENSG00000138050	THUMPD2	2	-	39757247	39757368	39755888	39755960	39761330	39761418	31354	9,11	0,0	4,4	10,3	171	50	1.1949e-10	4.25123e-07	1.0,1.0	0.105,0.281	0.807
LINC00680	u87	22198	ENSG00000161217	PCYT1A	3	-	196283474	196283538	196270414	196270541	196287614	196287713	22198	0,0	2,3	2,3	0,0	114	50	1.56931e-10	4.65274e-07	0.0,0.0	1.0,1.0	-1
LINC00680	u87	40258	ENSG00000112290	WASF1	6	-	110160634	110160732	110127468	110127629	110178597	110178742	40258	1,4	0,0	2,1	3,4	148	50	2.34727e-10	5.96508e-07	1.0,1.0	0.184,0.078	0.869
LINC00680	u87	16074	ENSG00000162604	TM2D1	1	-	61724287	61724425	61723712	61723772	61724901	61725113	16074	2,2	0,0	0,1	2,2	188	50	2.75754e-10	6.13173e-07	1.0,1.0	0.0,0.117	0.942
LINC00680	u87	31010	ENSG00000153914	SREK1	5	+	66156064	66158932	66153462	66153596	66159218	66159334	31010	5,46	0,0	46,9	3,2	2918	50	3.14599e-10	6.21823e-07	1.0,1.0	0.208,0.072	0.86
LINC00680	u87	15423	ENSG00000160408	ST6GALNAC6	9	-	127897825	127898010	127896241	127896332	127905206	127905408	15423	0,4	1,8	1,3	0,0	235	50	6.39902e-10	1.13832e-06	0.0,0.096	1.0,1.0	-0.952
LINC00680	u87	37530	ENSG00000169592	INO80E	16	+	30001413	30001530	30000928	30001040	30005220	30005793	37530	33193	24109	161169	25,31	167	50	7.75923e-10	1.25481e-06	0.292,0.346	0.658,0.62	-0.32
LINC00680	u87	38483	ENSG00000197111	PCBP2	12	+	53467804	53467843	53467220	53467293	53468779	53468832	38483	146467	0,3	279236	11,25	89	50	9.12157e-10	1.3522e-06	1.0,0.989	0.934,0.841	0.107
LINC00680	u87	3900	ENSG00000105676	ARMC6	19	+	19034130	19034238	19033663	19033930	19042710	19042877	3900	4,1	0,0	0,3	3,2	158	50	1.22326e-09	1.67389e-06	1.0,1.0	0.0,0.322	0.839
LINC00680	u87	32512	ENSG00000162994	CLHC1	2	-	55209403	55209516	55206269	55206376	55209629	55209831	32512	0,3	1,4	1,2	0,0	163	50	1.84673e-09	2.34653e-06	0.0,0.187	1.0,1.0	-0.906
LINC00680	u87	13657	ENSG00000112200	ZNF451	6	+	57099468	57099568	57099060	57099141	57124733	57124859	13657	1,7	0,0	0,0	1,1	150	50	2.23284e-09	2.648e-06	1.0,1.0	0.0,0.0	1
LINC00680	u87	37781	ENSG00000007541	PIGQ	16	+	581198	581341	580857	580972	582247	582309	37781	2,4	0,0	4,0	4,1	193	50	2.69965e-09	3.00151e-06	1.0,1.0	0.206,0.0	0.897
LINC00680	u87	40715	ENSG00000143774	GUK1	1	+	228147405	228147544	228146841	228146938	228147620	228147699	40715	160881	0,39	457539	0,0	189	50	3.10461e-09	3.2487e-06	1.0,0.857	1.0,1.0	-0.072
LINC00680	u87	21311	ENSG00000147050	KDM6A	X	+	45106541	45106649	45090816	45090864	45107409	45107536	21311	1,1	0,0	0,0	5,1	158	50	3.59797e-09	3.40605e-06	1.0,1.0	0.0,0.0	1
LINC00680	u87	37525	ENSG00000169592	INO80E	16	+	30001211	30001530	30000928	30001040	30005220	30005323	37525	31161	24109	133142	25,31	369	50	3.63792e-09	3.40605e-06	0.149,0.167	0.419,0.383	-0.243
LINC00680	u87	45789	ENSG00000169016	E2F6	2	-	11458280	11458351	11457178	11457233	11465771	11466156	45789	0,0	1,2	1,1	0,0	121	50	4.56302e-09	4.05858e-06	0.0,0.0	1.0,1.0	-1
LINC00680	u87	3425	ENSG00000106290	TAF6	7	-	100116513	100116612	100114181	100114268	100118517	100118649	3425	0,0	2,2	1,1	0,0	149	50	5.44839e-09	4.6153e-06	0.0,0.0	1.0,1.0	-1
LINC00680	u87	29186	ENSG00000083097	DOPEY1	6	+	83164659	83164719	83162789	83162919	83167861	83168471	29186	0,4	2,4	3,2	0,0	110	50	6.90066e-09	5.33721e-06	0.0,0.313	1.0,1.0	-0.844
LINC00680	u87	4566	ENSG00000198586	TLK1	2	-	171022871	171023129	171014850	171014948	171028338	171028405	4566	0,1	2,6	1,1	0,0	308	50	6.71834e-09	5.33721e-06	0.0,0.026	1.0,1.0	-0.987
LINC00680	u87	1944	ENSG00000139644	TMBIM6	12	+	49744412	49744542	49741956	49742115	49752463	49752549	1944	1,1	0,0	0,4	4,1	180	50	7.81772e-09	5.79456e-06	1.0,1.0	0.0,0.526	0.737
LINC00680	u87	43639	ENSG00000107897	ACBD5	10	-	27223206	27223239	27219722	27219857	27223337	27223452	43639	1,4	0,0	1,2	9,1	83	50	1.18436e-08	8.42746e-06	1.0,1.0	0.063,0.546	0.696
LINC00680	u87	41577	ENSG00000233184	RP11-421L21.3	1	+	101080388	101080613	101077362	101077508	101083460	101083483	41577	1,3	0,0	1,3	3,4	275	50	1.50243e-08	9.90821e-06	1.0,1.0	0.057,0.12	0.911
LINC00680	u87	42278	ENSG00000105327	BBC3	19	-	47228157	47228446	47226563	47226754	47232514	47232766	42278	1,2	2,2	4,5	0,0	339	50	1.55688e-08	9.90821e-06	0.069,0.129	1.0,1.0	-0.901
LINC00680	u87	43360	ENSG00000166348	USP54	10	-	73520907	73521027	73519796	73519992	73523582	73523750	43360	1,9	0,0	1,1	1,3	170	50	1.55956e-08	9.90821e-06	1.0,1.0	0.227,0.089	0.842
LINC00680	u87	17303	ENSG00000174628	IQCK	16	+	19763847	19764112	19735352	19735450	19788837	19789238	17303	2,18	0,0	5,6	1,4	315	50	2.588e-08	1.58752e-05	1.0,1.0	0.442,0.192	0.683
LINC00680	u87	43632	ENSG00000228109	MFI2-AS1	3	+	197004096	197004359	197003601	197003970	197004493	197004744	43632	2,5	0,0	5,8	1,4	313	50	6.4799e-08	3.84236e-05	1.0,1.0	0.444,0.242	0.657
LINC00680	u87	13869	ENSG00000273189	CTD-3148I10.15	19	+	49478908	49479047	49476422	49476566	49480297	49480476	13869	1,7	2,3	6,3	0,0	189	50	7.63737e-08	4.38262e-05	0.117,0.382	1.0,1.0	-0.75
LINC00680	u87	30683	ENSG00000101654	RNMT	18	+	13759941	13760208	13754113	13754147	13762038	13762344	30683	26,85	0,0	34,28	6,3	317	50	8.70862e-08	4.69447e-05	1.0,1.0	0.472,0.595	0.467
LINC00680	u87	5204	ENSG00000134815	DHX34	19	+	47376914	47376989	47376442	47376560	47377099	47377206	5204	6,7	0,1	2,2	6,9	125	50	8.55748e-08	4.69447e-05	1.0,0.737	0.118,0.082	0.769
LINC00680	u87	11700	ENSG00000167107	ACSF2	17	+	50464525	50464599	50464217	50464294	50471027	50471400	11700	1,4	0,0	1,3	4,1	124	50	1.34829e-07	6.85278e-05	1.0,1.0	0.092,0.547	0.68
LINC00680	u87	19664	ENSG00000138592	USP8	15	+	50484274	50484361	50481480	50482065	50489800	50489881	19664	0,9	2,4	6,2	0,0	137	50	1.33788e-07	6.85278e-05	0.0,0.451	1.0,1.0	-0.774
LINC00680	u87	29581	ENSG00000131503	ANKHD1	5	+	140496519	140497278	140486957	140487060	140504820	140504966	29581	1,37	0,0	31,21	1,5	809	50	1.80229e-07	8.9058e-05	1.0,1.0	0.657,0.206	0.569
LINC00680	u87	38621	ENSG00000169045	HNRNPH1	5	-	179618144	179618323	179617798	179617911	179620891	179621035	38621	112541	10,27	363278	2,3	229	50	2.53893e-07	0.000122067	0.71,0.814	0.975,0.953	-0.202
LINC00680	u87	37526	ENSG00000169592	INO80E	16	+	30001464	30001530	30000928	30001040	30005220	30005577	37526	11,55	24109	48,49	25,31	116	50	2.7748e-07	0.000129897	0.165,0.179	0.453,0.405	-0.257
LINC00680	u87	43	ENSG00000131375	CAPN7	3	+	15232110	15232158	15230441	15230535	15232518	15232665	43	3,5	0,2	0,0	2,2	98	50	3.41422e-07	0.000155732	1.0,0.561	0.0,0.0	0.78
LINC00680	u87	27725	ENSG00000169919	GUSB	7	-	65970281	65970366	65967730	65967907	65974294	65974441	27725	15,63	2,9	64,59	0,0	135	50	4.1511e-07	0.00018461	0.735,0.722	1.0,1.0	-0.272
LINC00680	u87	1439	ENSG00000110717	NDUFS8	11	+	68035627	68035788	68033140	68033283	68036252	68036381	1439	21,50	108456	13,14	339389	211	50	4.64874e-07	0.000201698	0.044,0.025	0.009,0.008	0.026
LINC00680	u87	19137	ENSG00000251026	RP11-138J23.1	5	+	104080907	104081041	104079910	104080124	104081879	104081947	19137	1,5	1,4	1,3	0,0	184	50	4.98378e-07	0.000211087	0.214,0.254	1.0,1.0	-0.766
LINC00680	u87	45209	ENSG00000154134	ROBO3	11	+	124877936	124878131	124877518	124877752	124878297	124878436	45209	1,4	0,0	5,1	2,2	245	50	5.75231e-07	0.000237972	1.0,1.0	0.338,0.093	0.784
LINC00680	u87	28201	ENSG00000198157	HMGN5	X	-	81195117	81195297	81121534	81121672	81201736	81201886	28201	2,9	1,5	4,4	0,0	230	50	5.8937e-07	0.00023828	0.303,0.281	1.0,1.0	-0.708
LINC00680	u87	14839	ENSG00000122705	CLTA	9	+	36197550	36197588	36190922	36191273	36204067	36204179	14839	24,95	0,1	80,93	10,14	88	50	6.52132e-07	0.000257795	1.0,0.982	0.82,0.791	0.185
LINC00680	u87	6249	ENSG00000261740	RP11-345J4.5	16	-	29454015	29454113	29446801	29446922	29454190	29454347	6249	6,37	3,7	20,31	0,0	148	50	7.70577e-07	0.000297996	0.403,0.641	1.0,1.0	-0.478
LINC00680	u87	29427	ENSG00000144395	CCDC150	2	+	196720173	196720234	196719496	196719666	196720574	196720668	29427	1,1	0,0	0,1	2,1	111	50	7.94025e-07	0.00030053	1.0,1.0	0.0,0.311	0.845
LINC00680	u87	37086	ENSG00000154222	CC2D1B	1	-	52354364	52354454	52353517	52353647	52354607	52354698	37086	0,1	8,39	7,9	13,16	140	50	1.02507e-06	0.000379896	0.0,0.009	0.161,0.167	-0.16
LINC00680	u87	8117	ENSG00000179526	SHARPIN	8	-	144099080	144099205	144098632	144098994	144099276	144099430	8117	34164	11,41	157160	9,13	175	50	1.09725e-06	0.000398345	0.469,0.533	0.833,0.779	-0.305
LINC00680	u87	22903	ENSG00000110955	ATP5B	12	-	56639979	56640192	56639105	56639307	56642457	56642580	22903	14905283	1,18	33243212	29,34	263	50	1.16121e-06	0.000413135	0.996,0.982	0.956,0.947	0.037
LINC00680	u87	22943	ENSG00000000419	DPM1	20	-	50941128	50941209	50940864	50940933	50942030	50942126	22943	3,3	28111	10,16	33,49	131	50	1.52091e-06	0.000522187	0.039,0.01	0.104,0.111	-0.083
LINC00680	u87	9106	ENSG00000087077	TRIP6	7	+	100871060	100871177	100870573	100870743	100871542	100871721	9106	9,31	43168	3,3	98,94	167	50	1.52643e-06	0.000522187	0.059,0.052	0.009,0.009	0.046
LINC00680	u87	14523	ENSG00000160789	LMNA	1	+	156139079	156139102	156138487	156138757	156139769	156140013	14523	17112	0,17	98,70	0,0	73	50	1.81602e-06	0.000609531	1.0,0.819	1.0,1.0	-0.091
LINC00680	u87	38099	ENSG00000164509	IL31RA	5	+	55866610	55866754	55859508	55859599	55868790	55868908	38099	0,0	4,5	4,7	2,1	194	50	2.03139e-06	0.000657157	0.0,0.0	0.34,0.643	-0.492
LINC00680	u87	8929	ENSG00000072110	ACTN1	14	-	68878457	68878523	68877081	68877240	68879961	68880108	8929	2,12	2,12	6,13	0,1	116	50	2.0318e-06	0.000657157	0.301,0.301	1.0,0.849	-0.623
LINC00680	u87	11266	ENSG00000165233	CARD19	9	+	93111878	93111938	93110567	93110721	93112217	93112289	11266	43189	0,3	94118	9,14	110	50	2.88323e-06	0.000869319	1.0,0.966	0.826,0.793	0.173
LINC00680	u87	22390	ENSG00000138303	ASCC1	10	-	72102333	72102412	72096520	72097450	72102849	72102967	22390	3,3	0,1	0,1	3,3	129	50	2.80439e-06	0.000869319	1.0,0.538	0.0,0.114	0.712
LINC00680	u87	26835	ENSG00000089597	GANAB	11	-	62629813	62629957	62629587	62629684	62630196	62630276	26835	103750	1,20	558392	2,0	194	50	2.84143e-06	0.000869319	0.964,0.906	0.986,1.0	-0.058
LINC00680	u87	32064	ENSG00000090554	FLT3LG	19	+	49478962	49479047	49476422	49476566	49480297	49480476	32064	1,10	2,3	3,4	0,0	135	50	2.82649e-06	0.000869319	0.156,0.552	1.0,1.0	-0.646
LINC00680	u87	6406	ENSG00000127586	CHTF18	16	+	795131	795356	794053	794201	795684	795834	6406	2,20	0,0	12,11	2,3	275	50	3.09189e-06	0.000916694	1.0,1.0	0.522,0.4	0.539
LINC00680	u87	1386	ENSG00000109736	MFSD10	4	-	2931554	2931663	2931374	2931465	2931824	2931936	1386	23169	3,21	90153	2,2	159	50	3.18137e-06	0.000927759	0.707,0.717	0.934,0.96	-0.235
LINC00680	u87	22697	ENSG00000106688	SLC1A1	9	+	4544566	4544707	4490443	4490770	4561448	4561541	22697	0,8	2,2	5,1	0,0	191	50	3.62427e-06	0.00103987	0.0,0.512	1.0,1.0	-0.744
LINC00680	u87	34184	ENSG00000167196	FBXO22	15	+	75904490	75904629	75903875	75904103	75913202	75913290	34184	13,94	4,7	61,46	0,0	189	50	3.88028e-06	0.00109565	0.462,0.78	1.0,1.0	-0.379
LINC00680	u87	31655	ENSG00000166946	CCNDBP1	15	+	43185819	43186233	43185117	43185607	43189198	43189280	31655	16,40	0,0	31,26	3,3	464	50	4.2737e-06	0.00118789	1.0,1.0	0.527,0.483	0.495
LINC00680	u87	14111	ENSG00000029363	BCLAF1	6	-	136267028	136267175	136261264	136261477	136268161	136268339	14111	25,62	2,9	31,26	0,0	197	50	5.03046e-06	0.00137672	0.76,0.636	1.0,1.0	-0.302
LINC00680	u87	423	ENSG00000163660	CCNL1	3	-	157151728	157151930	157150281	157150381	157152176	157152241	423	6,12	2,3	7,8	0,0	252	50	5.26791e-06	0.00141986	0.373,0.442	1.0,1.0	-0.593
LINC00680	u87	6435	ENSG00000145740	SLC30A5	5	+	69128003	69128132	69123198	69123425	69129446	69131069	6435	21,82	0,0	55,40	3,7	179	50	5.92489e-06	0.0015731	1.0,1.0	0.837,0.615	0.274
LINC00680	u87	21022	ENSG00000127452	FBXL12	19	-	9813230	9813274	9811281	9811717	9818544	9818617	21022	2,7	1,8	0,0	10,6	94	50	6.43084e-06	0.00168233	0.515,0.318	0.0,0.0	0.416
LINC00680	u87	18493	ENSG00000043143	JADE2	5	+	134576767	134577038	134573756	134573762	134578496	134579475	18493	6,26	0,0	28,19	1,7	321	50	7.78477e-06	0.00195358	1.0,1.0	0.813,0.297	0.445
LINC00680	u87	37527	ENSG00000169592	INO80E	16	+	30001211	30004657	30000928	30001040	30005220	30005774	37527	86393	24109	263232	25,31	3496	50	7.79719e-06	0.00195358	0.049,0.049	0.131,0.097	-0.065
LINC00680	u87	42784	ENSG00000068971	PPP2R5B	11	+	64931748	64931868	64931558	64931609	64932764	64932892	42784	12,90	1,13	49,52	0,1	170	50	7.66251e-06	0.00195358	0.779,0.671	1.0,0.939	-0.244
LINC00680	u87	41662	ENSG00000143486	EIF2D	1	-	206599732	206599836	206599002	206599092	206600262	206600308	41662	3,36	2,5	41,50	0,0	154	50	8.07886e-06	0.00199604	0.328,0.7	1.0,1.0	-0.486
LINC00680	u87	16905	ENSG00000124786	SLC35B3	6	-	8419579	8419677	8416883	8416995	8420720	8420828	16905	7,33	2,6	9,13	0,0	148	50	9.26357e-06	0.00225739	0.542,0.65	1.0,1.0	-0.404
LINC00680	u87	42304	ENSG00000142227	EMP3	19	+	48326829	48326922	48325607	48325610	48329351	48329492	42304	76385	8,12	225206	0,2	143	50	9.67803e-06	0.00232652	0.769,0.918	1.0,0.973	-0.143
LINC00680	u87	42831	ENSG00000111325	OGFOD2	12	+	122977980	122978057	122976870	122976970	122978359	122978547	42831	0,6	2,2	1,3	0,0	127	50	1.05931e-05	0.00251255	0.0,0.542	1.0,1.0	-0.729
LINC00680	u87	26120	ENSG00000122483	CCDC18	1	+	93270346	93270814	93264700	93264901	93278462	93278730	26120	1,13	0,0	4,7	1,2	518	50	1.12207e-05	0.00262638	1.0,1.0	0.279,0.253	0.734
LINC00680	u87	42179	ENSG00000101844	ATG4A	X	+	108126792	108127094	108126076	108126187	108128780	108128852	42179	2,2	0,14	1,2	0,0	352	50	1.15864e-05	0.00267675	1.0,0.02	1.0,1.0	-0.49
LINC00680	u87	18283	ENSG00000115325	DOK1	2	+	74555893	74556078	74555574	74555668	74556307	74556776	18283	26,97	1,0	77,55	7,7	235	50	1.20978e-05	0.00275907	0.847,1.0	0.701,0.626	0.26
LINC00680	u87	43208	ENSG00000116649	SRM	1	-	11055780	11055926	11054961	11055084	11056010	11056094	43208	159752	4,18	499593	2,2	196	50	1.35346e-05	0.00304767	0.91,0.914	0.985,0.987	-0.074
LINC00680	u87	44869	ENSG00000114416	FXR1	3	+	180975312	180975404	180970157	180970358	180976121	180976282	44869	47185	7,31	93100	41,46	142	50	1.39552e-05	0.00310311	0.703,0.678	0.444,0.434	0.252
LINC00680	u87	25487	ENSG00000182473	EXOC7	17	-	76090328	76090481	76089174	76089320	76091142	76091235	25487	0,1	2,5	6,6	1,2	203	50	1.43747e-05	0.00315693	0.0,0.047	0.596,0.425	-0.487
LINC00680	u87	42918	ENSG00000175203	DCTN2	12	-	57532212	57532315	57532014	57532106	57532571	57532643	42918	93383	7,12	278299	0,3	153	50	1.46862e-05	0.00318601	0.813,0.913	1.0,0.97	-0.122
LINC00680	u87	21729	ENSG00000168476	REEP4	8	-	22138925	22139061	22138638	22138793	22139415	22139529	21729	30155	10,12	78,86	2,0	186	50	1.50797e-05	0.00323196	0.446,0.776	0.913,1.0	-0.346
LINC00680	u87	30417	ENSG00000006534	ALDH3B1	11	+	68018526	68018637	68015296	68015459	68018772	68018893	30417	10132	1,9	85,64	0,0	161	50	1.54718e-05	0.00327651	0.756,0.82	1.0,1.0	-0.212
LINC00680	u87	38234	ENSG00000155368	DBI	2	+	119367558	119367644	119366988	119367060	119368187	119368305	38234	8,33	39171	5,4	92107	136	50	1.6119e-05	0.00337342	0.07,0.066	0.02,0.014	0.051
LINC00680	u87	37970	ENSG00000197948	FCHSD1	5	-	141642396	141642503	141641701	141641757	141644217	141644438	37970	1,6	3,1	1,8	0,0	157	50	1.67417e-05	0.003463	0.096,0.656	1.0,1.0	-0.624
LINC00680	u87	40068	ENSG00000136877	FPGS	9	+	127807208	127807286	127806972	127807087	127807420	127807482	40068	26155	0,0	96,79	2,10	128	50	1.84211e-05	0.00376658	1.0,1.0	0.949,0.755	0.148
LINC00680	u87	43661	ENSG00000172594	SMPDL3A	6	+	122795676	122795890	122789169	122789458	122796823	122796968	43661	2,20	0,0	6,7	3,1	264	50	1.8699e-05	0.00377996	1.0,1.0	0.275,0.57	0.578
LINC00680	u87	23412	ENSG00000107404	DVL1	1	-	1339735	1339812	1339581	1339649	1340037	1340052	23412	23138	1,9	132113	0,0	127	50	1.89386e-05	0.00378538	0.901,0.858	1.0,1.0	-0.121
LINC00680	u87	18930	ENSG00000100483	VCPKMT	14	-	50112614	50112719	50108632	50109713	50114284	50114404	18930	3,4	3,1	1,2	0,0	155	50	1.9807e-05	0.00382986	0.244,0.563	1.0,1.0	-0.597
LINC00680	u87	31066	ENSG00000084636	COL16A1	1	-	31679803	31679851	31679631	31679685	31680041	31680101	31066	0,1	2,9	8,9	9,3	98	50	1.96602e-05	0.00382986	0.0,0.054	0.312,0.605	-0.431
LINC00680	u87	43106	ENSG00000149932	TMEM219	16	+	29972041	29972140	29971407	29971578	29972949	29973048	43106	8,52	10,52	20,12	44,71	149	50	1.96532e-05	0.00382986	0.212,0.251	0.132,0.054	0.138
LINC00680	u87	38482	ENSG00000197111	PCBP2	12	+	53467804	53467843	53467220	53467293	53468776	53468832	38482	194648	17,67	387364	91,66	89	50	2.05374e-05	0.00392838	0.865,0.845	0.705,0.756	0.125
LINC00680	u87	25007	ENSG00000135362	PRR5L	11	+	36403297	36403378	36400996	36401285	36419254	36419303	25007	9,45	3,5	28,14	0,0	131	50	2.13272e-05	0.00403606	0.534,0.775	1.0,1.0	-0.345
LINC00680	u87	23789	ENSG00000183077	AFMID	17	+	78205945	78206050	78190969	78191060	78206910	78207187	23789	14,27	1,9	50,39	1,0	155	50	2.31379e-05	0.00428751	0.819,0.492	0.942,1.0	-0.316
LINC00680	u87	34240	ENSG00000157764	BRAF	7	-	140734616	140734770	140719326	140726516	140739811	140739946	34240	1,7	0,0	4,6	3,1	204	50	2.29412e-05	0.00428751	1.0,1.0	0.246,0.595	0.58
LINC00680	u87	24270	ENSG00000261067	RP11-264B17.3	16	+	28985853	28985888	28985712	28985740	28986381	28986399	24270	6,13	1,5	10,11	0,0	85	50	2.41813e-05	0.00443464	0.779,0.605	1.0,1.0	-0.308
LINC00680	u87	40751	ENSG00000132780	NASP	1	+	45600384	45600457	45591222	45591270	45602254	45602365	40751	3,12	18,53	1,0	58,40	123	50	2.49625e-05	0.0045312	0.063,0.084	0.007,0.0	0.07
LINC00680	u87	8974	ENSG00000159753	RLTPR	16	+	67656800	67656881	67656423	67656645	67657238	67657316	8974	0,1	4,12	6,7	7,7	131	50	2.70761e-05	0.00486522	0.0,0.031	0.247,0.276	-0.246
LINC00680	u87	23296	ENSG00000122033	MTIF3	13	-	27441016	27441077	27439988	27440449	27445087	27445137	23296	0,1	3,16	4,7	6,7	111	50	2.9923e-05	0.00516796	0.0,0.027	0.231,0.311	-0.258
LINC00680	u87	23788	ENSG00000183077	AFMID	17	+	78205439	78205518	78204827	78204900	78205945	78206050	23788	1,4	0,1	1,0	1,2	129	50	2.96084e-05	0.00516796	1.0,0.608	0.279,0.0	0.665
LINC00680	u87	33441	ENSG00000118855	MFSD1	3	+	158825177	158825301	158824123	158824236	158826014	158826062	33441	2,15	10,52	1,0	32,38	174	50	2.93711e-05	0.00516796	0.054,0.077	0.009,0.0	0.061
LINC00680	u87	37801	ENSG00000049541	RFC2	7	-	74246661	74246763	74243145	74243246	74249011	74249220	37801	24111	0,1	78,76	6,7	152	50	2.96652e-05	0.00516796	1.0,0.973	0.81,0.781	0.191
LINC00680	u87	18495	ENSG00000043143	JADE2	5	+	134576767	134576896	134573644	134573762	134578496	134579475	18495	6,27	0,0	26,21	1,7	179	50	3.21278e-05	0.00534132	1.0,1.0	0.879,0.456	0.333
LINC00680	u87	39544	ENSG00000100461	RBM23	14	-	22905605	22905659	22905335	22905453	22906194	22906368	39544	6,33	1,14	21,12	1,0	104	50	3.18483e-05	0.00534132	0.743,0.531	0.91,1.0	-0.318
LINC00680	u87	8486	ENSG00000130731	C16orf13	16	-	634888	635063	634718	634797	635280	635340	8486	14,94	3,25	58,54	3,2	225	50	3.13297e-05	0.00534132	0.509,0.455	0.811,0.857	-0.352
LINC00680	u87	8807	ENSG00000107625	DDX50	10	+	68906225	68906337	68901316	68901471	68906710	68907007	8807	0,1	6,33	7,5	13,10	162	50	3.18138e-05	0.00534132	0.0,0.009	0.143,0.134	-0.134
LINC00680	u87	13148	ENSG00000178761	FAM219B	15	-	74904981	74905059	74904663	74904712	74905153	74905231	13148	2,13	4,16	1,0	8,10	128	50	3.29656e-05	0.00535922	0.163,0.241	0.047,0.0	0.179
LINC00680	u87	23913	ENSG00000087245	MMP2	16	+	55491800	55491956	55489650	55489824	55498288	55498448	23913	4612905	0,28	16571322	0,0	206	50	3.31393e-05	0.00535922	1.0,0.962	1.0,1.0	-0.019
LINC00680	u87	27681	ENSG00000133641	C12orf29	12	+	88040147	88040265	88035609	88035738	88042824	88042920	27681	3,22	5,1	11,7	0,0	168	50	3.27558e-05	0.00535922	0.152,0.868	1.0,1.0	-0.49
LINC00680	u87	31656	ENSG00000166946	CCNDBP1	15	+	43185819	43185879	43185438	43185607	43189198	43189280	31656	2,13	0,0	9,12	3,3	110	50	3.57043e-05	0.00567093	1.0,1.0	0.577,0.645	0.389
LINC00680	u87	44885	ENSG00000160691	SHC1	1	-	154968203	154968257	154967979	154968031	154968494	154968614	44885	26157	4,33	115,75	4,5	104	50	3.55419e-05	0.00567093	0.758,0.696	0.933,0.878	-0.178
LINC00680	u87	8197	ENSG00000118292	C1orf54	1	+	150279642	150279741	150276521	150276632	150280834	150280916	8197	10,55	0,0	32,35	1,8	149	50	3.86805e-05	0.00608926	1.0,1.0	0.915,0.595	0.245
LINC00680	u87	33060	ENSG00000139637	C12orf10	12	+	53306197	53306320	53303033	53303193	53306679	53306861	33060	44189	2,8	148139	0,0	173	50	3.94575e-05	0.00615711	0.864,0.872	1.0,1.0	-0.132
LINC00680	u87	15086	ENSG00000020426	MNAT1	14	+	60968228	60968397	60879713	60879835	60968558	60968680	15086	32115	0,10	110107	0,0	219	50	4.37272e-05	0.00676403	1.0,0.724	1.0,1.0	-0.138
LINC00680	u87	37273	ENSG00000067225	PKM	15	-	72203021	72203188	72200507	72200655	72206727	72206880	37273	143894	6,11	451474	1,0	217	50	4.43175e-05	0.00679624	0.846,0.949	0.99,1.0	-0.098
LINC00680	u87	36830	ENSG00000061656	SPAG4	20	+	35618611	35618720	35618449	35618475	35619194	35619310	36830	8,62	4,3	33,45	0,0	159	50	4.58391e-05	0.00696951	0.386,0.867	1.0,1.0	-0.373
LINC00680	u87	10917	ENSG00000116809	ZBTB17	1	-	15943398	15943519	15943063	15943194	15943598	15943715	10917	30126	3,10	56,64	1,0	171	50	4.67463e-05	0.0070472	0.745,0.787	0.942,1.0	-0.205
LINC00680	u87	14876	ENSG00000148399	DPH7	9	-	137564892	137564958	137564548	137564606	137565084	137565154	14876	4,21	2,7	12,19	0,1	116	50	4.90211e-05	0.00732804	0.463,0.564	1.0,0.891	-0.432
LINC00680	u87	34232	ENSG00000163684	RPP14	3	+	58310289	58310406	58306309	58306417	58310506	58310591	34232	6,18	1,0	18,12	9,7	167	50	5.03563e-05	0.0074649	0.642,1.0	0.375,0.339	0.464
LINC00680	u87	22117	ENSG00000114956	DGUOK	2	+	73950584	73950732	73926825	73927052	73957124	73957240	22117	59216	3,18	151170	3,1	198	50	5.12333e-05	0.00753214	0.832,0.752	0.927,0.977	-0.16
LINC00680	u87	14942	ENSG00000135506	OS9	12	+	57720098	57720263	57718992	57719182	57720405	57720518	14942	18121	11,74	145124	40,28	215	50	5.43398e-05	0.00792336	0.276,0.276	0.457,0.507	-0.206
LINC00680	u87	17291	ENSG00000148660	CAMK2G	10	-	73818208	73818895	73817478	73817554	73819531	73819645	17291	2,13	1,2	8,3	0,0	737	50	5.64618e-05	0.00803519	0.119,0.306	1.0,1.0	-0.787
LINC00680	u87	4049	ENSG00000167747	C19orf48	19	-	50802453	50802614	50802216	50802257	50804571	50804717	4049	5,15	0,1	1,4	3,1	211	50	5.63561e-05	0.00803519	1.0,0.78	0.073,0.487	0.61
LINC00680	u87	589	ENSG00000148498	PARD3	10	-	34284134	34284245	34269656	34269899	34317106	34317338	589	4,6	1,3	5,8	0,0	161	50	5.60008e-05	0.00803519	0.554,0.383	1.0,1.0	-0.531
LINC00680	u87	23940	ENSG00000079616	KIF22	16	+	29805114	29805174	29804813	29805026	29805262	29805385	23940	57234	0,12	175200	0,0	110	50	5.72945e-05	0.00808898	1.0,0.899	1.0,1.0	-0.05
LINC00680	u87	22584	ENSG00000089280	FUS	16	+	31186801	31186836	31184938	31185179	31188324	31188357	22584	87379	0,0	167165	3,10	85	50	5.83183e-05	0.0081687	1.0,1.0	0.97,0.907	0.061
LINC00680	u87	23545	ENSG00000066697	MSANTD3	9	+	100444127	100445237	100442148	100442356	100450556	100451229	23545	37183	22121	59,45	83,65	1160	50	6.20071e-05	0.00861754	0.068,0.061	0.03,0.029	0.035
LINC00680	u87	16670	ENSG00000077063	CTTNBP2	7	-	117745830	117745930	117735330	117735421	117756554	117756634	16670	1,3	1,2	3,3	0,0	150	50	6.25793e-05	0.00862963	0.25,0.333	1.0,1.0	-0.709
LINC00680	u87	34231	ENSG00000163684	RPP14	3	+	58310308	58310406	58306274	58306417	58310506	58310591	34231	4,31	1,0	22,12	9,7	148	50	6.36421e-05	0.00870868	0.575,1.0	0.452,0.367	0.378
LINC00680	u87	38934	ENSG00000087076	HSD17B14	19	-	48813432	48813552	48813017	48813348	48813662	48813730	38934	7,14	2,11	28,18	0,2	170	50	6.47737e-05	0.00879588	0.507,0.272	1.0,0.726	-0.473
LINC00680	u87	42877	ENSG00000088448	ANKRD10	13	-	110894108	110894202	110892691	110893263	110906032	110906124	42877	4,26	0,2	14,6	10,4	144	50	6.5342e-05	0.00880582	1.0,0.819	0.327,0.342	0.575
LINC00680	u87	32883	ENSG00000129197	RPAIN	17	+	5428070	5428211	5422768	5422829	5432541	5432876	32883	18,75	2,7	66,56	0,1	191	50	6.70391e-05	0.00896661	0.702,0.737	1.0,0.936	-0.248
LINC00680	u87	16045	ENSG00000011638	TMEM159	16	+	21174009	21174148	21170436	21170605	21179474	21180220	16045	7,56	0,0	16,16	2,3	189	50	6.91636e-05	0.00918173	1.0,1.0	0.679,0.585	0.368
LINC00680	u87	46345	ENSG00000175166	PSMD2	3	+	184301770	184302071	184301536	184301658	184302369	184302422	46345	2521291	3,14	859701	2,0	351	50	7.12773e-05	0.00939224	0.923,0.929	0.984,1.0	-0.066
LINC00680	u87	21385	ENSG00000117362	APH1A	1	-	150267956	150267991	150267355	150267478	150268697	150269015	21385	3,8	0,2	2,0	5,1	85	50	7.36056e-05	0.00955744	1.0,0.702	0.19,0.0	0.756
LINC00680	u87	6288	ENSG00000059691	GATB	4	-	151672761	151672896	151671135	151671302	151679812	151679891	6288	15104	2,9	46,61	1,0	185	50	7.32579e-05	0.00955744	0.67,0.757	0.926,1.0	-0.25
LINC00680	u87	27711	ENSG00000171953	ATPAF2	17	-	18021744	18021857	18021122	18021238	18024623	18024704	27711	7,55	4,2	23,24	0,0	163	50	7.5698e-05	0.00961851	0.349,0.894	1.0,1.0	-0.379
LINC00680	u87	28512	ENSG00000141759	TXNL4A	18	-	79986601	79986750	79977597	79977701	79988239	79988502	28512	19,57	13,32	21,15	36,31	199	50	7.5413e-05	0.00961851	0.269,0.309	0.128,0.108	0.171
LINC00680	u87	38529	ENSG00000129255	MPDU1	17	+	7586898	7587017	7586691	7586777	7587160	7587271	38529	59267	0,13	182201	0,1	169	50	7.55962e-05	0.00961851	1.0,0.859	1.0,0.983	-0.062
LINC00680	u87	19074	ENSG00000107159	CA9	9	+	35676296	35676389	35676063	35676206	35677789	35677856	19074	2602076	8,26	855928	6,0	143	50	7.81845e-05	0.00975755	0.919,0.965	0.98,1.0	-0.048
LINC00680	u87	31265	ENSG00000126581	BECN1	17	-	42812230	42812356	42810715	42810928	42813947	42813989	31265	0,0	2,1	7,1	3,1	176	50	7.84377e-05	0.00975755	0.0,0.0	0.399,0.221	-0.31
LINC00680	u87	38935	ENSG00000087076	HSD17B14	19	-	48813455	48813552	48813023	48813348	48813662	48813730	38935	9,18	2,11	38,18	0,2	147	50	7.83397e-05	0.00975755	0.605,0.358	1.0,0.754	-0.396
LINC00680	u87	37999	ENSG00000249915	PDCD6	5	+	306601	306760	304176	304221	314416	314974	37999	73317	3,10	168173	1,0	209	50	7.98461e-05	0.00986376	0.853,0.884	0.976,1.0	-0.119
PVT1up	u87	20291	ENSG00000138326	RPS24	10	+	78040203	78040225	78037193	78037304	78040614	78040670	20291	26511634	14371022	508616	11501444	72	50	0	0	0.562,0.526	0.235,0.229	0.312
PVT1up	u87	20292	ENSG00000138326	RPS24	10	+	78040200	78040225	78037193	78037304	78040614	78040713	20292	1331723	14371022	234297	11501444	75	50	0	0	0.382,0.32	0.119,0.121	0.231
PVT1up	u87	13289	ENSG00000072736	NFATC3	16	+	68221195	68221284	68190767	68191775	68226349	68229258	13289	1,1	0,0	2,0	1,7	139	50	2.54957e-11	5.49785e-08	1.0,1.0	0.418,0.0	0.791
PVT1up	u87	14441	ENSG00000121931	LRIF1	1	-	110951287	110952815	110949850	110950123	110963620	110964079	14441	2,2	0,0	49,22	3,6	1578	50	2.94134e-11	5.49785e-08	1.0,1.0	0.341,0.104	0.777
PVT1up	u87	26924	ENSG00000153922	CHD1	5	-	98869013	98869277	98868494	98868635	98869753	98869882	26924	8,6	0,0	1,0	5,1	314	50	2.25594e-11	5.49785e-08	1.0,1.0	0.031,0.0	0.985
PVT1up	u87	821	ENSG00000078053	AMPH	7	-	38429055	38429577	38426953	38426986	38429841	38429865	821	3,1	0,0	13,4	3,4	572	50	1.83999e-11	5.49785e-08	1.0,1.0	0.275,0.08	0.823
PVT1up	u87	24934	ENSG00000058668	ATP2B4	1	+	203733222	203733400	203727394	203727571	203739545	203744079	24934	3,5	0,0	3,4	9,2	228	50	8.20838e-11	1.30548e-07	1.0,1.0	0.068,0.305	0.814
PVT1up	u87	4463	ENSG00000182979	MTA1	14	+	105445666	105445852	105445417	105445511	105449358	105449409	4463	2,7	0,0	1,1	8,3	236	50	9.31242e-11	1.30548e-07	1.0,1.0	0.026,0.066	0.954
PVT1up	u87	28992	ENSG00000153914	SREK1	5	+	66156064	66158932	66153462	66153596	66159218	66159334	28992	1,2	0,0	46,9	3,2	2918	50	3.20509e-10	3.9939e-07	1.0,1.0	0.208,0.072	0.86
PVT1up	u87	33297	ENSG00000133678	TMEM254	10	+	80090379	80090431	80082144	80082204	80090796	80090938	33297	2,1	0,0	0,0	6,5	102	50	7.82873e-10	8.77992e-07	1.0,1.0	0.0,0.0	1
PVT1up	u87	39995	ENSG00000111325	OGFOD2	12	+	122977980	122978057	122976870	122976970	122978359	122978547	39995	0,0	2,1	1,3	0,0	127	50	2.14519e-09	2.18712e-06	0.0,0.0	1.0,1.0	-1
PVT1up	u87	7903	ENSG00000154721	JAM2	21	+	25711366	25711568	25709433	25709449	25712339	25712382	7903	6,6	26,21	45,27	11,14	252	50	2.77612e-09	2.59451e-06	0.044,0.054	0.448,0.277	-0.314
PVT1up	u87	1219	ENSG00000134864	GGACT	13	-	100533562	100533774	100530182	100532601	100583824	100583997	1219	0,0	1,3	1,1	0,0	262	50	3.72372e-09	3.21242e-06	0.0,0.0	1.0,1.0	-1
PVT1up	u87	32427	ENSG00000249803	RP11-114H21.2	5	+	136504599	136504693	136466676	136466885	136520174	136520298	32427	0,0	2,2	1,1	0,0	144	50	5.53875e-09	4.43694e-06	0.0,0.0	1.0,1.0	-1
PVT1up	u87	7122	ENSG00000140859	KIFC3	16	-	57790929	57791066	57772222	57772288	57794998	57795141	7122	18,15	0,0	8,19	10,7	187	50	6.58432e-09	4.92288e-06	1.0,1.0	0.176,0.421	0.702
PVT1up	u87	34467	ENSG00000004399	PLXND1	3	-	129559612	129559783	129558427	129558575	129560329	129560434	34467	4,4	0,0	1,3	2,3	221	50	7.39606e-09	5.18418e-06	1.0,1.0	0.102,0.185	0.857
PVT1up	u87	34469	ENSG00000004399	PLXND1	3	-	129559619	129559783	129558427	129558575	129560329	129560434	34469	4,5	0,0	1,3	2,3	214	50	7.99641e-09	5.27528e-06	1.0,1.0	0.105,0.189	0.853
PVT1up	u87	19038	ENSG00000188895	MSL1	17	+	40131219	40131345	40129244	40129627	40131536	40131584	19038	2,1	0,0	1,1	4,2	176	50	9.44014e-09	5.6444e-06	1.0,1.0	0.066,0.124	0.905
PVT1up	u87	8331	ENSG00000119242	CCDC92	12	-	123956283	123956444	123944269	123944364	123972528	123972831	8331	5,1	0,0	1,0	2,1	211	50	9.56252e-09	5.6444e-06	1.0,1.0	0.106,0.0	0.947
PVT1up	u87	26181	ENSG00000154380	ENAH	1	-	225517195	225517990	225514595	225514900	225519197	225519565	26181	3,3	0,0	14,11	4,7	845	50	1.14041e-08	6.39483e-06	1.0,1.0	0.172,0.085	0.871
PVT1up	u87	9919	ENSG00000163322	FAM175A	4	-	83483991	83484166	83482153	83482244	83484985	83485103	9919	1,5	0,0	5,4	6,3	225	50	2.26625e-08	1.21028e-05	1.0,1.0	0.156,0.229	0.807
PVT1up	u87	16173	ENSG00000174628	IQCK	16	+	19763847	19764112	19735352	19735450	19788837	19789238	16173	1,2	0,0	5,6	1,4	315	50	2.61627e-08	1.3337e-05	1.0,1.0	0.442,0.192	0.683
PVT1up	u87	39527	ENSG00000148655	C10orf11	10	+	76535797	76535987	76324400	76324485	76557208	76557366	39527	1,1	7,7	1,2	0,0	240	50	2.97266e-08	1.4495e-05	0.029,0.029	1.0,1.0	-0.971
PVT1up	u87	26772	ENSG00000147383	NSDHL	X	+	152831633	152831700	152830966	152831117	152846281	152846432	26772	1,1	0,0	1,1	3,4	117	50	3.31541e-08	1.48729e-05	1.0,1.0	0.125,0.097	0.889
PVT1up	u87	34416	ENSG00000061656	SPAG4	20	+	35618922	35618998	35617023	35617240	35619194	35619310	34416	38,43	0,0	55,45	8,13	126	50	3.26591e-08	1.48729e-05	1.0,1.0	0.732,0.579	0.345
PVT1up	u87	24962	ENSG00000024526	DEPDC1	1	-	68482045	68482897	68481439	68481612	68483949	68484090	24962	2,1	0,0	11,2	4,1	902	50	3.46608e-08	1.49508e-05	1.0,1.0	0.132,0.1	0.884
PVT1up	u87	11072	ENSG00000140416	TPM1	15	+	63061197	63061273	63060868	63060939	63061712	63061788	11072	22,36	15,19	119128	14,13	126	50	4.34932e-08	1.68199e-05	0.368,0.429	0.771,0.796	-0.385
PVT1up	u87	30732	ENSG00000145592	RPL37	5	-	40831322	40831394	40827702	40827951	40832441	40832555	30732	1,2	0,0	2,1	6,3	122	50	4.07079e-08	1.68199e-05	1.0,1.0	0.12,0.12	0.88
PVT1up	u87	34445	ENSG00000156171	DRAM2	1	-	111139587	111139711	111137522	111137586	111140037	111140062	34445	1,1	0,0	1,2	4,5	174	50	4.21748e-08	1.68199e-05	1.0,1.0	0.067,0.103	0.915
PVT1up	u87	34403	ENSG00000061656	SPAG4	20	+	35617519	35617840	35617045	35617240	35619194	35619310	34403	21,64	0,0	71,76	8,13	371	50	5.28642e-08	1.95868e-05	1.0,1.0	0.545,0.441	0.507
PVT1up	u87	34405	ENSG00000061656	SPAG4	20	+	35617778	35617840	35617023	35617240	35619194	35619310	34405	6,15	0,0	15,17	8,13	112	50	5.4141e-08	1.95868e-05	1.0,1.0	0.456,0.369	0.588
PVT1up	u87	38933	ENSG00000167578	RAB4B	19	+	40783777	40783840	40778265	40778391	40786664	40786760	38933	1,3	0,0	2,7	4,3	113	50	5.86589e-08	2.05581e-05	1.0,1.0	0.181,0.508	0.655
PVT1up	u87	11130	ENSG00000110719	TCIRG1	11	+	68039791	68039962	68039105	68039119	68041267	68041388	11130	1,2	0,0	7,2	5,9	221	50	7.15411e-08	2.38396e-05	1.0,1.0	0.241,0.048	0.856
PVT1up	u87	42906	ENSG00000041982	TNC	9	-	115052739	115053015	115048259	115048532	115057152	115057425	42906	3,3	0,0	3,2	15,8	326	50	7.22734e-08	2.38396e-05	1.0,1.0	0.03,0.037	0.967
PVT1up	u87	42625	ENSG00000196204	RNF216P1	7	+	4995474	4995582	4989062	4989177	4996609	4998169	42625	2,2	0,0	2,4	1,4	158	50	9.82114e-08	3.14697e-05	1.0,1.0	0.388,0.24	0.686
PVT1up	u87	39128	ENSG00000132740	IGHMBP2	11	+	68930322	68930434	68929182	68929357	68933298	68933381	39128	2,2	0,0	3,1	4,2	162	50	1.26774e-07	3.94936e-05	1.0,1.0	0.188,0.134	0.839
PVT1up	u87	35213	ENSG00000125991	ERGIC3	20	+	35543660	35543804	35542821	35542941	35547411	35547471	35213	119,61	49111	41,42	214216	194	50	1.58534e-07	4.67885e-05	0.385,0.124	0.047,0.048	0.207
PVT1up	u87	373	ENSG00000126457	PRMT1	19	+	49679871	49679925	49677271	49677316	49680486	49680588	373	1,7	0,0	19,8	24,28	104	50	1.54513e-07	4.67885e-05	1.0,1.0	0.276,0.121	0.801
PVT1up	u87	22160	ENSG00000100813	ACIN1	14	-	23089981	23090101	23081747	23081836	23090521	23090633	22160	2,1	0,0	5,3	2,3	170	50	1.7468e-07	5.02318e-05	1.0,1.0	0.424,0.227	0.674
PVT1up	u87	27683	ENSG00000131503	ANKHD1	5	+	140496519	140497278	140486957	140487060	140504820	140504966	27683	7,2	0,0	31,21	1,5	809	50	1.94279e-07	5.4471e-05	1.0,1.0	0.657,0.206	0.569
PVT1up	u87	29212	ENSG00000204954	C12orf73	12	-	103953413	103953534	103950739	103951630	103956630	103956748	29212	61,39	0,0	43,36	7,5	171	50	2.08778e-07	5.71084e-05	1.0,1.0	0.642,0.678	0.34
PVT1up	u87	5218	ENSG00000100055	CYTH4	22	+	37304171	37304286	37303253	37303402	37309211	37309323	5218	1,2	0,0	3,4	4,4	165	50	2.25806e-07	6.02956e-05	1.0,1.0	0.185,0.233	0.791
PVT1up	u87	27025	ENSG00000115556	PLCD4	2	+	218633385	218633481	218632135	218632312	218633604	218633761	27025	8,1	0,0	0,1	2,1	146	50	2.52737e-07	6.59174e-05	1.0,1.0	0.0,0.255	0.873
PVT1up	u87	43640	ENSG00000132017	DCAF15	19	+	13953029	13953308	13952515	13952644	13954339	13954437	43640	9,9	0,0	12,26	5,2	329	50	3.58774e-07	9.14467e-05	1.0,1.0	0.267,0.664	0.534
PVT1up	u87	34415	ENSG00000061656	SPAG4	20	+	35618449	35618720	35617045	35617240	35619194	35619310	34415	24,28	0,0	62,65	8,13	321	50	4.25632e-07	0.000106077	1.0,1.0	0.547,0.438	0.507
PVT1up	u87	34964	ENSG00000262468	LINC01569	16	-	4251321	4252034	4245824	4247061	4253646	4253789	34964	1,0	0,4	4,5	0,0	763	50	5.1273e-07	0.000125006	1.0,0.0	1.0,1.0	-0.5
PVT1up	u87	42213	ENSG00000154134	ROBO3	11	+	124877936	124878131	124877518	124877752	124878297	124878436	42213	1,2	0,0	5,1	2,2	245	50	5.76269e-07	0.000137508	1.0,1.0	0.338,0.093	0.784
PVT1up	u87	4894	ENSG00000134815	DHX34	19	+	47376914	47376989	47376442	47376560	47377099	47377206	4894	1,1	0,0	2,2	6,9	125	50	6.02337e-07	0.000140734	1.0,1.0	0.118,0.082	0.9
PVT1up	u87	18124	ENSG00000156170	NDUFAF6	8	+	95036301	95036494	95035453	95035576	95041569	95041626	18124	1,4	0,0	5,2	8,14	243	50	7.17289e-07	0.000164171	1.0,1.0	0.114,0.029	0.928
PVT1up	u87	12793	ENSG00000176623	RMDN1	8	-	86484871	86484961	86480276	86480332	86486483	86486570	12793	14,42	0,0	54,51	9,9	140	50	7.39199e-07	0.000165802	1.0,1.0	0.682,0.669	0.325
PVT1up	u87	24421	ENSG00000215769	RP13-104F24.2	17	-	64750593	64750723	64749662	64750008	64751806	64751956	24421	2,3	0,0	14,11	2,7	180	50	7.69355e-07	0.000165929	1.0,1.0	0.66,0.304	0.518
PVT1up	u87	3814	ENSG00000167747	C19orf48	19	-	50802453	50802614	50802216	50802257	50804571	50804717	3814	3,1	0,0	1,4	3,1	211	50	7.68406e-07	0.000165929	1.0,1.0	0.073,0.487	0.72
PVT1up	u87	16991	ENSG00000058799	YIPF1	1	-	53882942	53883031	53878641	53878722	53883112	53883276	16991	4,1	0,0	5,6	12,19	139	50	1.12122e-06	0.000237254	1.0,1.0	0.13,0.102	0.884
PVT1up	u87	38018	ENSG00000143774	GUK1	1	+	228141123	228141507	228140317	228140363	228145510	228145624	38018	22,39	0,0	53,58	8,4	434	50	1.16073e-06	0.000241067	1.0,1.0	0.433,0.626	0.471
PVT1up	u87	28964	ENSG00000105576	TNPO2	19	-	12706009	12706109	12705681	12705768	12706195	12706282	28964	1,1	0,0	2,2	9,8	150	50	1.19979e-06	0.000244649	1.0,1.0	0.069,0.077	0.927
PVT1up	u87	43805	ENSG00000160953	MUM1	19	+	1358587	1358700	1357008	1358464	1360135	1360631	43805	1,4	0,0	9,8	7,1	163	50	1.27593e-06	0.000255527	1.0,1.0	0.283,0.71	0.504
PVT1up	u87	35323	ENSG00000115268	RPS15	19	+	1439605	1439826	1438806	1438892	1440025	1440049	35323	9,4	0,0	8,12	1,4	271	50	1.39631e-06	0.000274731	1.0,1.0	0.596,0.356	0.524
PVT1up	u87	8161	ENSG00000167081	PBX3	9	+	125962101	125962214	125960683	125960849	125963011	125963101	8161	1,1	0,0	8,8	6,1	163	50	1.50483e-06	0.000290977	1.0,1.0	0.29,0.71	0.5
PVT1up	u87	13944	ENSG00000124193	SRSF6	20	+	43459152	43459420	43458360	43458509	43459770	43459895	13944	13,23	0,0	102,61	19,9	318	50	1.57511e-06	0.000299404	1.0,1.0	0.458,0.516	0.513
PVT1up	u87	3229	ENSG00000106290	TAF6	7	-	100118395	100118649	100114228	100114268	100119203	100119366	3229	3,3	0,0	5,10	4,13	304	50	1.78095e-06	0.00033289	1.0,1.0	0.171,0.112	0.859
PVT1up	u87	21043	ENSG00000110011	DNAJC4	11	+	64231870	64231964	64230431	64230940	64233893	64233980	21043	4,7	3,2	13,12	0,0	144	50	1.85148e-06	0.0003404	0.316,0.549	1.0,1.0	-0.568
PVT1up	u87	26180	ENSG00000154380	ENAH	1	-	225517195	225517306	225514595	225514900	225519197	225519565	26180	1,1	0,0	16,12	4,7	161	50	2.01681e-06	0.000364815	1.0,1.0	0.554,0.347	0.549
PVT1up	u87	37409	ENSG00000109171	SLAIN2	4	+	48394575	48394653	48383677	48383784	48420124	48420489	37409	1,2	0,0	5,4	10,6	128	50	2.29533e-06	0.00040222	1.0,1.0	0.163,0.207	0.815
PVT1up	u87	8728	ENSG00000152082	MZT2B	2	+	130182626	130182775	130182256	130182452	130190468	130190695	8728	653351	13,15	378452	1,2	199	50	2.27583e-06	0.00040222	0.927,0.855	0.99,0.983	-0.095
PVT1up	u87	6742	ENSG00000262481	TMEM256-PLSCR3	17	-	7393143	7393364	7392790	7392952	7393466	7393509	6742	5,15	0,0	31,28	9,6	271	50	2.48067e-06	0.000428011	1.0,1.0	0.389,0.463	0.574
PVT1up	u87	11880	ENSG00000115310	RTN4	2	-	55025085	55027485	54987490	54987698	55028163	55028220	11880	3,1	0,0	26,11	2,1	2450	50	2.56427e-06	0.000435732	1.0,1.0	0.21,0.183	0.803
PVT1up	u87	156	ENSG00000099875	MKNK2	19	-	2039630	2039856	2037464	2037829	2040133	2040177	156	0,1	20,22	13,18	29,38	276	50	3.05094e-06	0.000506421	0.0,0.008	0.075,0.079	-0.073
PVT1up	u87	26631	ENSG00000107372	ZFAND5	9	-	72363469	72363606	72360627	72360787	72364695	72365197	26631	3,4	0,0	25,16	3,5	187	50	3.07059e-06	0.000506421	1.0,1.0	0.69,0.461	0.424
PVT1up	u87	38026	ENSG00000122687	FTSJ2	7	-	2238014	2238937	2234294	2235564	2239417	2239707	38026	4,8	0,0	21,19	9,6	973	50	3.42974e-06	0.000557456	1.0,1.0	0.107,0.14	0.877
PVT1up	u87	420	ENSG00000088340	FER1L4	20	-	35578835	35578967	35576785	35576828	35579055	35579114	420	3,2	0,0	24,14	4,4	182	50	3.95314e-06	0.000633349	1.0,1.0	0.622,0.49	0.444
PVT1up	u87	23195	ENSG00000196776	CD47	3	-	108051938	108051970	108043298	108047292	108057476	108057569	23195	71,73	3,3	88,65	19,17	82	50	4.49881e-06	0.000710623	0.935,0.937	0.739,0.7	0.217
PVT1up	u87	40389	ENSG00000158062	UBXN11	1	-	26300925	26301053	26297961	26298062	26301693	26301722	40389	1,1	0,0	7,7	2,3	178	50	4.65549e-06	0.000725158	1.0,1.0	0.496,0.396	0.554
PVT1up	u87	21368	ENSG00000156787	TBC1D31	8	+	123142261	123142456	123140760	123140901	123144716	123144855	21368	1,1	0,0	2,7	3,1	245	50	5.03039e-06	0.000772819	1.0,1.0	0.12,0.588	0.646
PVT1up	u87	28087	ENSG00000126106	TMEM53	1	-	44654939	44655209	44645359	44645464	44660173	44660295	28087	10,9	0,0	20,25	8,1	320	50	5.50774e-06	0.00082465	1.0,1.0	0.281,0.796	0.462
PVT1up	u87	7248	ENSG00000261801	LOXL1-AS1	15	-	73916342	73916447	73912184	73912303	73919837	73919870	7248	54,53	4,4	24,24	10,13	155	50	5.51483e-06	0.00082465	0.813,0.81	0.436,0.373	0.407
PVT1up	u87	30706	ENSG00000129197	RPAIN	17	+	5425970	5428211	5422768	5422829	5432541	5432704	30706	51,78	10,3	105,98	0,1	2291	50	6.07562e-06	0.000896554	0.1,0.362	1.0,0.681	-0.61
PVT1up	u87	26053	ENSG00000119943	PYROXD2	10	-	98387864	98388084	98387200	98387307	98388353	98388436	26053	8,2	0,0	7,4	2,2	270	50	6.66538e-06	0.000953695	1.0,1.0	0.393,0.27	0.668
PVT1up	u87	38013	ENSG00000143774	GUK1	1	+	228141123	228141288	228140281	228140363	228145510	228146067	38013	23,40	0,0	51,59	8,4	215	50	6.65966e-06	0.000953695	1.0,1.0	0.597,0.774	0.315
PVT1up	u87	609	ENSG00000131473	ACLY	17	-	41896619	41896649	41893032	41893174	41897748	41897839	609	2,9	0,0	62,33	29,14	80	50	6.71796e-06	0.000953695	1.0,1.0	0.572,0.596	0.416
PVT1up	u87	30708	ENSG00000129197	RPAIN	17	+	5425970	5426299	5422768	5422829	5432541	5432876	30708	22,26	10,3	34,34	0,1	379	50	6.90426e-06	0.000967891	0.225,0.533	1.0,0.818	-0.53
PVT1up	u87	25556	ENSG00000128641	MYO1B	2	+	191402631	191402718	191400381	191400468	191408114	191408189	25556	1,6	0,0	19,14	12,10	137	50	7.89163e-06	0.00109265	1.0,1.0	0.366,0.338	0.648
PVT1up	u87	13887	ENSG00000122705	CLTA	9	+	36197550	36197588	36190922	36191273	36204067	36204179	13887	13,34	0,0	80,93	10,14	88	50	8.88611e-06	0.00116129	1.0,1.0	0.82,0.791	0.195
PVT1up	u87	17276	ENSG00000043143	JADE2	5	+	134576767	134577038	134573756	134573762	134578496	134579475	17276	7,9	0,0	28,19	1,7	321	50	8.90511e-06	0.00116129	1.0,1.0	0.813,0.297	0.445
PVT1up	u87	30714	ENSG00000129197	RPAIN	17	+	5425970	5426082	5422768	5422829	5432541	5432608	30714	13,17	10,3	21,24	0,1	162	50	8.77704e-06	0.00116129	0.286,0.636	1.0,0.881	-0.48
PVT1up	u87	36807	ENSG00000266835	GAPLINC	18	+	3473953	3474142	3467126	3467296	3478755	3478978	36807	0,0	7,7	5,7	4,5	239	50	8.89575e-06	0.00116129	0.0,0.0	0.207,0.227	-0.217
PVT1up	u87	39616	ENSG00000177192	PUS1	12	+	131929734	131929796	131929281	131929380	131929906	131930135	39616	0,0	1,1	4,3	1,1	112	50	8.50493e-06	0.00116129	0.0,0.0	0.641,0.573	-0.607
PVT1up	u87	31992	ENSG00000282278	RP11-231C18.3	4	+	53414614	53414722	53399729	53399839	53425871	53425965	31992	1,10	0,0	29,20	13,6	158	50	9.34654e-06	0.00120484	1.0,1.0	0.414,0.513	0.536
PVT1up	u87	39992	ENSG00000111325	OGFOD2	12	+	122977980	122978091	122976870	122976970	122978359	122978569	39992	2,1	2,1	6,4	0,0	161	50	9.60172e-06	0.00122367	0.237,0.237	1.0,1.0	-0.763
PVT1up	u87	14438	ENSG00000092871	RFFL	17	-	35021370	35021781	35017522	35017606	35026373	35026561	14438	1,5	0,0	24,23	3,3	461	50	9.96675e-06	0.00125592	1.0,1.0	0.465,0.454	0.54
PVT1up	u87	21405	ENSG00000100201	DDX17	22	-	38489227	38489458	38488025	38488115	38492055	38492115	21405	3,1	0,0	26,18	7,5	281	50	1.0693e-05	0.00131783	1.0,1.0	0.398,0.39	0.606
PVT1up	u87	41033	ENSG00000137693	YAP1	11	+	102186017	102186131	102162455	102162571	102205892	102206086	41033	3,1	0,0	22,4	7,1	164	50	1.06307e-05	0.00131783	1.0,1.0	0.489,0.549	0.481
PVT1up	u87	15781	ENSG00000182923	CEP63	3	+	134559149	134559429	134551925	134552012	134561376	134565028	15781	1,0	18,12	7,10	9,13	330	50	1.18031e-05	0.00143882	0.008,0.0	0.105,0.104	-0.1
PVT1up	u87	8283	ENSG00000123349	PFDN5	12	+	53296453	53296551	53295555	53295639	53297849	53297924	8283	2,0	11,8	7,6	2,4	148	50	1.19989e-05	0.00144696	0.058,0.0	0.542,0.336	-0.41
PVT1up	u87	38182	ENSG00000121775	TMEM39B	1	+	32095659	32095762	32094783	32094971	32100441	32100562	38182	0,0	18,11	5,10	19,13	153	50	1.22547e-05	0.00146209	0.0,0.0	0.079,0.201	-0.14
PVT1up	u87	12078	ENSG00000267002	RP11-242D8.1	17	-	43166979	43167849	43148367	43148783	43170125	43170316	12078	1,1	0,2	15,15	0,0	920	50	1.26531e-05	0.00147295	1.0,0.026	1.0,1.0	-0.487
PVT1up	u87	1444	ENSG00000171603	CLSTN1	1	-	9756480	9756510	9755113	9755309	9773271	9773394	1444	0,0	2,1	8,6	4,6	80	50	1.28639e-05	0.00147295	0.0,0.0	0.556,0.385	-0.471
PVT1up	u87	30718	ENSG00000129197	RPAIN	17	+	5428070	5428211	5422768	5422829	5432541	5432876	30718	29,51	10,3	66,56	0,1	191	50	1.31338e-05	0.00147295	0.432,0.817	1.0,0.936	-0.344
PVT1up	u87	34447	ENSG00000156171	DRAM2	1	-	111139500	111139666	111137522	111137586	111140037	111140114	34447	1,6	0,0	18,25	4,5	216	50	1.30267e-05	0.00147295	1.0,1.0	0.51,0.536	0.477
PVT1up	u87	3502	ENSG00000026508	CD44	11	+	35198120	35198246	35189834	35190065	35208104	35208206	3502	3,1	0,0	12,8	4,1	176	50	1.27187e-05	0.00147295	1.0,1.0	0.46,0.694	0.423
PVT1up	u87	8281	ENSG00000123349	PFDN5	12	+	53296429	53296551	53295524	53295639	53297849	53297924	8281	4,0	11,8	8,10	2,4	172	50	1.30046e-05	0.00147295	0.096,0.0	0.538,0.421	-0.432
PVT1up	u87	39996	ENSG00000111325	OGFOD2	12	+	122977980	122978199	122976870	122976970	122978359	122978569	39996	4,2	2,1	9,7	0,0	269	50	1.33161e-05	0.00147861	0.271,0.271	1.0,1.0	-0.729
PVT1up	u87	11174	ENSG00000089685	BIRC5	17	+	78222827	78222992	78214679	78214789	78223464	78223554	11174	1,5	0,1	1,0	10,10	215	50	1.38491e-05	0.00152273	1.0,0.538	0.023,0.0	0.758
PVT1up	u87	2749	ENSG00000124191	TOX2	20	+	44065711	44066107	44054298	44054526	44066729	44066857	2749	4,5	0,0	41,55	1,6	446	50	1.43098e-05	0.0015581	1.0,1.0	0.821,0.507	0.336
PVT1up	u87	41530	ENSG00000118785	SPP1	4	+	87977661	87977850	87977058	87977097	87980045	87980126	41530	6,7	2,20	7,9	205155	239	50	1.47685e-05	0.00159259	0.386,0.068	0.007,0.012	0.217
PVT1up	u87	26360	ENSG00000198157	HMGN5	X	-	81119787	81119817	81118729	81118759	81121534	81121672	26360	1,9	0,0	1,2	1,3	80	50	1.50105e-05	0.00160326	1.0,1.0	0.385,0.294	0.66
PVT1up	u87	21506	ENSG00000102125	TAZ	X	+	154414100	154414190	154413481	154413567	154419542	154419623	21506	2,5	0,0	13,8	1,7	140	50	1.52206e-05	0.00161037	1.0,1.0	0.823,0.29	0.444
PVT1up	u87	26404	ENSG00000150961	SEC24D	4	-	118735726	118736569	118732732	118732912	118738260	118738379	26404	4,1	0,0	2,3	25,29	893	50	1.563e-05	0.00162306	1.0,1.0	0.004,0.006	0.995
PVT1up	u87	29770	ENSG00000115657	ABCB6	2	-	219215996	219216180	219215028	219215082	219216363	219216465	29770	2,2	0,0	30,17	6,4	234	50	1.549e-05	0.00162306	1.0,1.0	0.517,0.476	0.504
PVT1up	u87	11706	ENSG00000101084	C20orf24	20	+	36607889	36608000	36607714	36607818	36612009	36612557	11706	7,13	0,0	28,19	5,4	161	50	1.59611e-05	0.00164223	1.0,1.0	0.635,0.596	0.385
PVT1up	u87	2204	ENSG00000010244	ZNF207	17	+	32366664	32366757	32365329	32365487	32367771	32368014	2204	1,4	0,0	36,37	35,30	143	50	1.74136e-05	0.0017754	1.0,1.0	0.265,0.301	0.717
PVT1up	u87	18403	ENSG00000115363	EVA1A	2	-	75522364	75522487	75518055	75518208	75560679	75560923	18403	1,4	0,0	27,18	5,9	173	50	1.79432e-05	0.00181107	1.0,1.0	0.609,0.366	0.512
PVT1up	u87	29585	ENSG00000166946	CCNDBP1	15	+	43185819	43186233	43185117	43185607	43189198	43189280	29585	2,1	0,0	31,26	3,3	464	50	1.83682e-05	0.00181107	1.0,1.0	0.527,0.483	0.495
PVT1up	u87	34309	ENSG00000139613	SMARCC2	12	-	56164302	56164368	56162982	56163765	56164647	56164731	34309	1,0	3,6	19,7	13,5	116	50	1.84094e-05	0.00181107	0.126,0.0	0.386,0.376	-0.318
PVT1up	u87	41531	ENSG00000118785	SPP1	4	+	87977661	87977859	87977058	87977097	87980045	87980126	41531	6,7	2,20	8,9	205155	248	50	1.81043e-05	0.00181107	0.377,0.066	0.008,0.012	0.211
PVT1up	u87	34546	ENSG00000087470	DNM1L	12	+	32738263	32738296	32737104	32737161	32740063	32740240	34546	0,0	1,3	7,2	6,0	83	50	1.89837e-05	0.00185133	0.0,0.0	0.413,1.0	-0.707
PVT1up	u87	19861	ENSG00000171159	C9orf16	9	+	128162003	128162952	128160313	128160486	128163442	128163890	19861	9,8	34,50	29,35	36,51	999	50	1.98416e-05	0.00191831	0.013,0.008	0.039,0.033	-0.026
PVT1up	u87	21131	ENSG00000089157	RPLP0	12	-	120198553	120198739	120197371	120197462	120198853	120199000	21131	41874630	186215	66777473	165216	236	50	2.0693e-05	0.00196671	0.827,0.82	0.896,0.88	-0.065
PVT1up	u87	32614	ENSG00000099917	MED15	22	+	20575112	20575232	20568520	20568631	20582610	20582747	32614	2,3	0,0	21,18	8,7	170	50	2.06168e-05	0.00196671	1.0,1.0	0.436,0.431	0.567
PVT1up	u87	25555	ENSG00000128641	MYO1B	2	+	191402631	191402718	191400748	191400835	191408114	191408189	25555	2,6	0,0	22,15	2,5	137	50	2.18751e-05	0.00206159	1.0,1.0	0.801,0.523	0.338
PVT1up	u87	21423	ENSG00000164176	EDIL3	5	-	84229854	84229884	84180392	84180521	84254083	84254212	21423	2,2	0,0	18,8	8,9	80	50	2.21437e-05	0.00206951	1.0,1.0	0.584,0.357	0.53
PVT1up	u87	1246	ENSG00000108175	ZMIZ1	10	+	79310923	79311184	79307404	79307571	79312641	79316519	1246	4,1	0,0	62,24	4,3	311	50	2.32053e-05	0.00212192	1.0,1.0	0.714,0.563	0.362
PVT1up	u87	31989	ENSG00000157764	BRAF	7	-	140734616	140734770	140719326	140726516	140739811	140739946	31989	4,5	0,0	4,6	3,1	204	50	2.29328e-05	0.00212192	1.0,1.0	0.246,0.595	0.58
PVT1up	u87	40395	ENSG00000158062	UBXN11	1	-	26300925	26301024	26297961	26298062	26301693	26301722	40395	2,1	0,0	5,8	2,3	149	50	2.3272e-05	0.00212192	1.0,1.0	0.456,0.472	0.536
PVT1up	u87	21416	ENSG00000000419	DPM1	20	-	50941128	50941209	50940864	50940933	50942030	50942126	21416	0,1	13,25	10,16	33,49	131	50	2.42737e-05	0.00217784	0.0,0.015	0.104,0.111	-0.1
PVT1up	u87	31164	ENSG00000196182	STK40	1	-	36372648	36372774	36367853	36368084	36385722	36385876	31164	1,1	0,0	1,0	0,4	176	50	2.42376e-05	0.00217784	1.0,1.0	1.0,0.0	0.5
PVT1up	u87	21378	ENSG00000110955	ATP5B	12	-	56639979	56640192	56639105	56639307	56642457	56642580	21378	6701331	3,1	33243212	29,34	263	50	2.57559e-05	0.00229248	0.977,0.996	0.956,0.947	0.035
PVT1up	u87	13452	ENSG00000132000	PODNL1	19	-	13935979	13936044	13933877	13933993	13936366	13936460	13452	1,3	0,0	2,0	2,1	115	50	2.90702e-05	0.00256376	1.0,1.0	0.303,0.0	0.849
PVT1up	u87	30600	ENSG00000179818	PCBP1-AS1	2	-	70055655	70055910	70051202	70051305	70059642	70059680	30600	1,1	0,0	4,3	2,1	305	50	2.9261e-05	0.00256376	1.0,1.0	0.247,0.33	0.712
PVT1up	u87	24002	ENSG00000205581	HMGN1	21	-	39345829	39347292	39345145	39345274	39347378	39347483	24002	1,2	0,0	59,35	3,1	1513	50	2.96494e-05	0.00257766	1.0,1.0	0.394,0.536	0.535
PVT1up	u87	22774	ENSG00000126858	RHOT1	17	+	32211115	32211238	32208106	32208309	32224615	32225727	22774	1,1	0,0	3,10	7,12	173	50	3.03546e-05	0.00261867	1.0,1.0	0.11,0.194	0.848
PVT1up	u87	13798	ENSG00000136068	FLNB	3	+	58141857	58141929	58138281	58138529	58142649	58142752	13798	1,5	0,0	26,12	2,7	122	50	3.13701e-05	0.00268562	1.0,1.0	0.842,0.413	0.373
PVT1up	u87	6021	ENSG00000145740	SLC30A5	5	+	69128003	69128132	69123198	69123425	69129446	69131069	6021	14,27	0,0	55,40	3,7	179	50	3.16906e-05	0.0026925	1.0,1.0	0.837,0.615	0.274
PVT1up	u87	28817	ENSG00000165802	NSMF	9	-	137453730	137453820	137453055	137453180	137454390	137454443	28817	3,3	0,0	13,16	6,1	140	50	3.26253e-05	0.00273054	1.0,1.0	0.436,0.851	0.357
PVT1up	u87	41423	ENSG00000240184	PCDHGC3	5	+	141478393	141478546	141476003	141476146	141494806	141494865	41423	1,3	0,0	39,17	4,3	203	50	3.25736e-05	0.00273054	1.0,1.0	0.706,0.583	0.356
PVT1up	u87	6768	ENSG00000130640	TUBGCP2	10	-	133297320	133297404	133293561	133293769	133297951	133298111	6768	6,2	1,1	0,6	33,25	134	50	3.34166e-05	0.00277606	0.691,0.427	0.0,0.082	0.518
PVT1up	u87	14251	ENSG00000214078	CPNE1	20	-	35632162	35632248	35631944	35632025	35632310	35632385	14251	11,44	0,0	243177	23,10	136	50	3.59672e-05	0.00296597	1.0,1.0	0.795,0.867	0.169
PVT1up	u87	3161	ENSG00000133226	SRRM1	1	+	24663182	24663224	24662659	24662804	24666814	24666925	3161	1,1	0,0	12,8	1,9	92	50	3.95393e-05	0.00323674	1.0,1.0	0.867,0.326	0.403
PVT1up	u87	17278	ENSG00000043143	JADE2	5	+	134576767	134576896	134573644	134573762	134578496	134579475	17278	7,10	0,0	26,21	1,7	179	50	4.0499e-05	0.00325359	1.0,1.0	0.879,0.456	0.333
PVT1up	u87	1811	ENSG00000139644	TMBIM6	12	+	49741956	49742115	49741573	49741611	49752463	49752549	1811	0,0	2,2	9,7	5,5	209	50	4.06154e-05	0.00325359	0.0,0.0	0.301,0.251	-0.276
PVT1up	u87	6926	ENSG00000136861	CDK5RAP2	9	-	120407011	120407248	120404035	120404113	120408346	120408468	6926	11,17	0,0	74,64	6,6	287	50	4.01865e-05	0.00325359	1.0,1.0	0.682,0.65	0.334
PVT1up	u87	13711	ENSG00000173933	RBM4	11	+	66643449	66644140	66639699	66640123	66646026	66646469	13711	182313	22,20	770773	21,20	741	50	4.19851e-05	0.00333945	0.358,0.514	0.712,0.723	-0.282
PVT1up	u87	11619	ENSG00000103254	FAM173A	16	+	722083	722134	721800	721941	722308	722601	11619	28,20	3,5	16,15	0,0	101	50	4.33109e-05	0.00340531	0.822,0.664	1.0,1.0	-0.257
PVT1up	u87	29548	ENSG00000134884	ARGLU1	13	-	106557558	106557616	106557047	106557131	106559431	106559657	29548	0,0	2,3	15,9	21,8	108	50	4.34204e-05	0.00340531	0.0,0.0	0.249,0.342	-0.295
PVT1up	u87	25749	ENSG00000248932	RP11-319G6.1	3	+	139419556	139419680	139389839	139389933	139423015	139423114	25749	3,4	0,0	1,2	2,1	174	50	4.55227e-05	0.0035454	1.0,1.0	0.126,0.365	0.754
PVT1up	u87	31666	ENSG00000168958	MFF	2	+	227342744	227342819	227340291	227340380	227352513	227352573	31666	5,8	0,0	27,23	4,5	125	50	4.73006e-05	0.00365846	1.0,1.0	0.73,0.648	0.311
PVT1up	u87	30057	ENSG00000165046	LETM2	8	+	38406945	38407038	38404339	38404506	38407361	38407463	30057	3,5	0,0	6,10	2,3	143	50	4.86321e-05	0.00373568	1.0,1.0	0.512,0.538	0.475
PVT1up	u87	14864	ENSG00000090054	SPTLC1	9	-	92079433	92079566	92067965	92068098	92080015	92080088	14864	6,8	0,1	6,14	7,11	183	50	5.15059e-05	0.00392951	1.0,0.686	0.19,0.258	0.619
PVT1up	u87	12717	ENSG00000159063	ALG8	11	-	78102873	78102948	78100946	78101195	78103979	78104052	12717	5,5	0,7	0,1	21,13	125	50	5.67294e-05	0.00421452	1.0,0.222	0.0,0.03	0.596
PVT1up	u87	23672	ENSG00000100445	SDR39U1	14	-	24441677	24441795	24440782	24440926	24442177	24442260	23672	1,13	0,0	22,26	2,4	168	50	5.67448e-05	0.00421452	1.0,1.0	0.766,0.659	0.287
PVT1up	u87	40424	ENSG00000112739	PRPF4B	6	+	4062556	4062760	4062103	4062299	4063073	4063119	40424	0,3	2,1	5,14	1,0	254	50	5.66587e-05	0.00421452	0.0,0.371	0.496,1.0	-0.563
PVT1up	u87	549	ENSG00000148498	PARD3	10	-	34450316	34450448	34401825	34401917	34470084	34470263	549	1,1	0,0	25,19	4,2	182	50	5.66574e-05	0.00421452	1.0,1.0	0.632,0.723	0.323
PVT1up	u87	13430	ENSG00000148337	CIZ1	9	-	128187862	128187934	128185546	128185776	128190328	128190444	13430	2,2	0,0	28,18	7,5	122	50	5.96322e-05	0.00439984	1.0,1.0	0.621,0.596	0.391
PVT1up	u87	11519	ENSG00000136840	ST6GALNAC4	9	-	127909950	127910058	127908343	127908581	127912267	127912680	11519	37,56	0,1	47,43	6,4	158	50	6.10417e-05	0.00447439	1.0,0.947	0.713,0.773	0.231
PVT1up	u87	39382	ENSG00000165629	ATP5C1	10	+	7806973	7807010	7802757	7802854	7807658	7807801	39382	144107	165174	166195	132100	87	50	6.20651e-05	0.00451987	0.334,0.261	0.42,0.528	-0.176
PVT1up	u87	15896	ENSG00000198176	TFDP1	13	+	113637619	113637896	113636533	113636700	113640119	113640310	15896	4,16	0,0	72,87	8,3	327	50	6.42737e-05	0.00465051	1.0,1.0	0.579,0.816	0.302
PVT1up	u87	15323	ENSG00000169764	UGP2	2	+	63842058	63842204	63840953	63841232	63856305	63856433	15323	1,2	0,0	20,10	18,6	196	50	7.39273e-05	0.00531471	1.0,1.0	0.221,0.298	0.74
PVT1up	u87	42409	ENSG00000092841	MYL6	12	+	56159586	56159622	56158683	56158711	56159974	56160148	42409	99119	0,1	137160	2,15	86	50	7.74229e-05	0.00553056	1.0,0.986	0.976,0.861	0.075
PVT1up	u87	29141	ENSG00000140632	GLYR1	16	-	4821546	4821597	4821379	4821453	4822874	4822931	29141	2,2	0,0	11,6	4,1	101	50	7.846e-05	0.00554267	1.0,1.0	0.577,0.748	0.338
PVT1up	u87	38894	ENSG00000145216	FIP1L1	4	+	53440581	53440608	53428026	53428183	53442652	53442707	38894	0,0	6,4	10,6	26,14	77	50	7.85809e-05	0.00554267	0.0,0.0	0.2,0.218	-0.209
PVT1up	u87	17786	ENSG00000175224	ATG13	11	+	46618324	46618375	46617567	46617890	46630044	46630100	17786	1,0	3,3	8,6	5,2	101	50	8.1558e-05	0.0057167	0.142,0.0	0.442,0.598	-0.449
PVT1up	u87	7415	ENSG00000155897	ADCY8	8	-	130884563	130884761	130867845	130867946	130903771	130904042	7415	3,6	0,0	63,51	2,9	248	50	8.23875e-05	0.00573898	1.0,1.0	0.864,0.533	0.301
PVT1up	u87	12940	ENSG00000006327	TNFRSF12A	16	+	3021214	3021319	3020311	3020491	3021554	3021689	12940	39,83	0,1	166220	12,12	155	50	8.49837e-05	0.00584719	1.0,0.964	0.817,0.855	0.146
PVT1up	u87	8887	ENSG00000119929	CUTC	10	+	99750368	99750396	99747256	99747390	99754528	99754550	8887	2,7	0,0	15,11	4,3	78	50	8.44668e-05	0.00584719	1.0,1.0	0.706,0.702	0.296
PVT1up	u87	30909	ENSG00000106682	EIF4H	7	+	74190246	74190306	74189821	74189918	74194740	74194878	30909	2,1	7,14	101,77	137,93	110	50	8.64232e-05	0.00590998	0.115,0.031	0.251,0.273	-0.189
PVT1up	u87	3498	ENSG00000026508	CD44	11	+	35204511	35204640	35189834	35190065	35208104	35208206	3498	1,8	0,0	18,15	4,1	179	50	8.71998e-05	0.00592694	1.0,1.0	0.557,0.807	0.318
PVT1up	u87	28146	ENSG00000133318	RTN3	11	+	63718980	63721032	63681495	63681778	63749990	63750198	28146	4,5	0,0	35,20	33,16	2102	50	9.2091e-05	0.00622169	1.0,1.0	0.025,0.029	0.973
PVT1up	u87	23518	ENSG00000086666	ZFAND6	15	+	80098415	80098578	80059675	80059809	80120327	80120405	23518	1,1	0,0	15,6	8,16	213	50	9.70748e-05	0.00645292	1.0,1.0	0.306,0.081	0.806
PVT1up	u87	29690	ENSG00000260123	RP11-326A19.4	15	+	89075295	89075384	89070090	89070191	89082490	89082819	29690	7,6	0,0	0,1	3,0	139	50	9.60997e-05	0.00645292	1.0,1.0	0.0,1.0	0.5
PVT1up	u87	34758	ENSG00000184949	FAM227A	22	-	38582861	38583044	38582168	38582401	38586064	38586145	34758	2,3	0,0	1,0	0,2	233	50	9.77018e-05	0.00645292	1.0,1.0	1.0,0.0	0.5
PVT1up	u87	40642	ENSG00000134138	MEIS2	15	-	36894716	36894812	36891255	36892459	36895150	36895261	40642	1,3	0,0	22,20	4,3	146	50	9.7815e-05	0.00645292	1.0,1.0	0.653,0.695	0.326
PVT1up	u87	14991	ENSG00000011638	TMEM159	16	+	21174009	21174148	21170436	21170605	21179474	21180220	14991	3,6	0,0	16,16	2,3	189	50	0.000100838	0.00649938	1.0,1.0	0.679,0.585	0.368
PVT1up	u87	30904	ENSG00000164924	YWHAZ	8	-	100951928	100952308	100948613	100948900	100952849	100952883	30904	3,6	0,0	117,70	8,1	430	50	0.000100214	0.00649938	1.0,1.0	0.63,0.891	0.24
PVT1up	u87	35583	ENSG00000234171	RNASEH1-AS1	2	+	3559447	3559729	3558491	3558998	3561316	3561745	35583	14,18	0,0	37,27	1,4	332	50	9.95597e-05	0.00649938	1.0,1.0	0.848,0.504	0.324
PVT1up	u87	9797	ENSG00000135318	NT5E	6	+	85490507	85490657	85489493	85489599	85491976	85492177	9797	30,40	0,0	547384	36,9	200	50	0.000100835	0.00649938	1.0,1.0	0.792,0.914	0.147
PVT1up	u87	18368	ENSG00000138592	USP8	15	+	50484274	50484361	50481480	50482065	50489800	50489881	18368	1,0	1,1	6,2	0,0	137	50	0.00010217	0.00654761	0.267,0.0	1.0,1.0	-0.867
PVT1up	u87	19139	ENSG00000164253	WDR41	5	-	77449759	77449860	77440930	77440997	77453816	77453928	19139	13,15	4,1	49,35	0,0	151	50	0.000103277	0.00658101	0.518,0.832	1.0,1.0	-0.325
PVT1up	u87	12941	ENSG00000006327	TNFRSF12A	16	+	3021188	3021319	3020367	3020491	3021554	3021689	12941	31,57	0,1	136177	12,12	181	50	0.00010494	0.00661182	1.0,0.94	0.758,0.803	0.19
PVT1up	u87	31281	ENSG00000244187	TMEM141	9	+	136791946	136792030	136791710	136791777	136792250	136792358	31281	93,85	0,1	101128	5,8	134	50	0.000104875	0.00661182	1.0,0.969	0.883,0.857	0.114
PVT1up	u87	14252	ENSG00000214078	CPNE1	20	-	35632162	35632234	35631959	35632025	35632310	35632385	14252	17,47	0,0	316250	23,10	122	50	0.00011334	0.00706169	1.0,1.0	0.849,0.911	0.12
PVT1up	u87	24282	ENSG00000231721	LINC-PINT	7	-	130967388	130967517	130945609	130945835	130984052	130984109	24282	0,0	1,1	7,7	4,5	179	50	0.00011315	0.00706169	0.0,0.0	0.328,0.281	-0.304
PVT1up	u87	3349	ENSG00000198860	TSEN15	1	+	184072156	184072298	184054727	184054863	184072826	184074212	3349	0,1	1,1	30,14	2,3	192	50	0.000116126	0.00715578	0.0,0.207	0.796,0.549	-0.569
PVT1up	u87	9109	ENSG00000115687	PASK	2	-	241108466	241108807	241108166	241108300	241112239	241112425	9109	2,1	1,1	8,10	0,1	391	50	0.000115494	0.00715578	0.204,0.113	1.0,0.561	-0.622
PVT1up	u87	9911	ENSG00000184349	EFNA5	5	-	107387234	107387315	107376888	107381376	107387705	107387771	9911	3,4	0,0	0,1	1,1	131	50	0.000117302	0.00718876	1.0,1.0	0.0,0.276	0.862
PVT1up	u87	24710	ENSG00000176454	LPCAT4	15	-	34361399	34361532	34359588	34360209	34362195	34362321	24710	27,38	0,0	51,59	8,1	183	50	0.000118084	0.00719732	1.0,1.0	0.635,0.942	0.212
PVT1up	u87	23152	ENSG00000178773	CPNE7	16	+	89591126	89591260	89591006	89591058	89595366	89595423	23152	5,22	0,0	51,51	4,5	184	50	0.000121872	0.00738806	1.0,1.0	0.776,0.735	0.244
PVT1up	u87	5888	ENSG00000128596	CCDC136	7	+	128817757	128817864	128815613	128815931	128821798	128822127	5888	1,1	40,16	9,5	22,20	157	50	0.00013117	0.00790897	0.008,0.02	0.115,0.074	-0.081
PVT1up	u87	9531	ENSG00000142864	SERBP1	1	-	67420008	67420186	67415165	67415339	67424199	67424277	9531	202250	0,0	440418	4,11	228	50	0.000133828	0.00802613	1.0,1.0	0.96,0.893	0.074
PVT1up	u87	28196	ENSG00000163703	CRELD1	3	+	9937561	9937672	9934834	9934917	9940849	9941026	28196	5,6	0,0	18,14	1,4	161	50	0.000136209	0.00812547	1.0,1.0	0.848,0.521	0.316
PVT1up	u87	25557	ENSG00000128641	MYO1B	2	+	191400748	191400835	191400381	191400468	191402631	191402718	25557	1,3	0,0	22,21	4,2	137	50	0.000137617	0.00816602	1.0,1.0	0.667,0.793	0.27
PVT1up	u87	28148	ENSG00000133318	RTN3	11	+	63718701	63721032	63681482	63681778	63749990	63750198	28148	4,5	0,0	39,20	33,16	2381	50	0.000139692	0.0082455	1.0,1.0	0.024,0.026	0.975
PVT1up	u87	13546	ENSG00000101473	ACOT8	20	-	45853922	45853984	45848449	45848675	45855158	45855292	13546	9,12	8,7	10,4	30,26	112	50	0.00014423	0.00846877	0.334,0.434	0.13,0.064	0.287
PVT1up	u87	6189	ENSG00000164465	DCBLD1	6	+	117543123	117543211	117540917	117541025	117544527	117544577	6189	2,1	0,0	26,30	7,1	138	50	0.000149149	0.008712	1.0,1.0	0.574,0.916	0.255
PVT1up	u87	30219	ENSG00000265808	SEC22B	1	-	120168839	120168949	120163209	120163370	120176306	120176515	30219	1,8	0,0	52,48	10,3	160	50	0.000150653	0.00875427	1.0,1.0	0.619,0.833	0.274
PVT1up	u87	31659	ENSG00000168958	MFF	2	+	227347225	227347384	227340291	227340380	227352513	227352573	31659	32,33	0,0	85,83	4,5	209	50	0.000154568	0.00893545	1.0,1.0	0.836,0.799	0.182
PVT1up	u87	21114	ENSG00000203805	PLPP4	10	+	120513910	120514001	120503817	120503926	120518832	120518896	21114	4,17	0,0	38,15	2,4	141	50	0.000155506	0.00894361	1.0,1.0	0.871,0.571	0.279
PVT1up	u87	18820	ENSG00000127990	SGCE	7	-	94629718	94629841	94628201	94628359	94655989	94656098	18820	3,4	0,0	53,50	3,8	173	50	0.000156402	0.00894922	1.0,1.0	0.836,0.644	0.26
PVT1up	u87	16197	ENSG00000164073	MFSD8	4	-	127939852	127939997	127938782	127938838	127943751	127943992	16197	1,0	0,2	2,5	0,0	195	50	0.000164416	0.00936002	1.0,0.0	1.0,1.0	-0.5
PVT1up	u87	8388	ENSG00000268655	CTB-60B18.10	19	-	49018872	49019000	49018246	49018340	49019213	49019484	8388	8,16	0,0	37,37	2,4	178	50	0.000166935	0.00945543	1.0,1.0	0.839,0.722	0.22
PVT1up	u87	28525	ENSG00000101199	ARFGAP1	20	+	63277204	63277305	63276479	63276651	63278116	63278203	28525	10,13	0,0	53,31	5,3	151	50	0.000168053	0.00947092	1.0,1.0	0.778,0.774	0.224
PVT1up	u87	39584	ENSG00000157193	LRP8	1	-	53257239	53257464	53255116	53255185	53258318	53258471	39584	3,5	0,0	52,33	1,5	275	50	0.000171052	0.00959175	1.0,1.0	0.904,0.545	0.275
PVT1up	u87	22604	ENSG00000102897	LYRM1	16	+	20902485	20902717	20900752	20900889	20915555	20915714	22604	1,0	0,2	10,5	0,1	282	50	0.000174999	0.00963369	1.0,0.0	1.0,0.47	-0.235
PVT1up	u87	30711	ENSG00000129197	RPAIN	17	+	5426235	5426299	5422768	5422829	5432541	5432876	30711	10,16	10,3	5,15	0,1	114	50	0.000175236	0.00963369	0.305,0.701	1.0,0.868	-0.431
PVT1up	u87	34129	ENSG00000109390	NDUFC1	4	-	139297384	139297443	139295731	139295960	139302415	139302479	34129	0,1	1,1	7,2	1,0	109	50	0.00017405	0.00963369	0.0,0.314	0.763,1.0	-0.724
PVT1up	u87	37652	ENSG00000188690	UROS	10	-	125794021	125794388	125788724	125789005	125794879	125794978	37652	1,0	16,15	15,16	41,34	417	50	0.000174121	0.00963369	0.007,0.0	0.042,0.053	-0.044
PVT1up	u87	11518	ENSG00000136840	ST6GALNAC4	9	-	127909950	127910528	127908317	127908581	127912267	127912680	11518	50,71	0,1	91,80	6,4	628	50	0.000179832	0.00983814	1.0,0.85	0.547,0.614	0.345
PVT1up	u87	38072	ENSG00000168802	CHTF8	16	-	69121052	69121170	69119810	69120649	69121435	69121493	38072	4,11	0,0	45,28	4,3	168	50	0.000184054	0.00997665	1.0,1.0	0.77,0.735	0.248
PVT1up	u87	41134	ENSG00000090060	PAPOLA	14	+	96562818	96562893	96556174	96556413	96564954	96567111	41134	1,3	0,0	29,28	5,4	125	50	0.000184143	0.00997665	1.0,1.0	0.699,0.737	0.282
RP11-734K2.4	u87	21787	ENSG00000089157	RPLP0	12	-	120198553	120198631	120197321	120197462	120198853	120199000	21787	7231243	178396	14151806	165216	128	50	1.28209e-12	1.97198e-08	0.613,0.551	0.77,0.766	-0.186
RP11-734K2.4	u87	21566	ENSG00000138303	ASCC1	10	-	72102333	72102412	72096520	72097450	72102849	72102967	21566	1,1	0,0	0,1	3,3	129	50	1.06575e-11	4.10485e-08	1.0,1.0	0.0,0.114	0.943
RP11-734K2.4	u87	43843	ENSG00000198270	TMEM116	12	-	111965594	111965759	111943264	111943369	111991757	111991889	43843	3,4	0,0	0,3	6,1	215	50	1.06751e-11	4.10485e-08	1.0,1.0	0.0,0.411	0.794
RP11-734K2.4	u87	7203	ENSG00000137959	IFI44L	1	+	78627905	78628393	78620402	78620571	78628950	78628999	7203	6,7	0,0	8,0	4,2	538	50	8.05123e-12	4.10485e-08	1.0,1.0	0.157,0.0	0.921
RP11-734K2.4	u87	30603	ENSG00000126804	ZBTB1	14	+	64511248	64511384	64504776	64504946	64521486	64523898	30603	5,0	5,5	1,2	0,0	186	50	2.14079e-11	6.58549e-08	0.212,0.0	1.0,1.0	-0.894
RP11-734K2.4	u87	41191	ENSG00000111325	OGFOD2	12	+	122977980	122978057	122976870	122976970	122978359	122978547	41191	2,0	3,3	1,3	0,0	127	50	3.58786e-11	9.19749e-08	0.208,0.0	1.0,1.0	-0.896
RP11-734K2.4	u87	21369	ENSG00000161217	PCYT1A	3	-	196283474	196283538	196270414	196270541	196287614	196287713	21369	0,1	2,3	2,3	0,0	114	50	5.85105e-11	1.28564e-07	0.0,0.128	1.0,1.0	-0.936
RP11-734K2.4	u87	21775	ENSG00000147459	DOCK5	8	+	25388808	25388941	25382673	25382778	25389090	25389232	21775	0,2	2,3	2,1	0,0	183	50	7.1986e-11	1.38402e-07	0.0,0.154	1.0,1.0	-0.923
RP11-734K2.4	u87	43387	ENSG00000130165	ELOF1	19	-	11554819	11554946	11554231	11554365	11559190	11559223	43387	3,2	0,0	2,0	1,4	177	50	1.04667e-10	1.78875e-07	1.0,1.0	0.361,0.0	0.82
RP11-734K2.4	u87	30855	ENSG00000183597	TANGO2	22	+	20053436	20053551	20052464	20052584	20061529	20061681	30855	2,1	1,5	5,6	0,0	165	50	1.60076e-10	2.46212e-07	0.377,0.057	1.0,1.0	-0.783
RP11-734K2.4	u87	19853	ENSG00000065978	YBX1	1	+	42696198	42696288	42693489	42693523	42696641	42696824	19853	504821	0,44	872769	0,0	140	50	1.91056e-10	2.67148e-07	1.0,0.87	1.0,1.0	-0.065
RP11-734K2.4	u87	21783	ENSG00000089157	RPLP0	12	-	120198553	120198739	120197371	120197462	120198853	120199000	21783	33856442	178396	66777473	165216	236	50	3.53613e-10	3.99052e-07	0.801,0.775	0.896,0.88	-0.1
RP11-734K2.4	u87	21788	ENSG00000089157	RPLP0	12	-	120198553	120198770	120197322	120197462	120198853	120199000	21788	26195009	178396	51215866	165216	267	50	3.63223e-10	3.99052e-07	0.734,0.703	0.853,0.836	-0.126
RP11-734K2.4	u87	28125	ENSG00000184402	SS18L1	20	+	62154280	62154465	62143794	62143889	62158671	62158942	28125	0,1	1,4	6,3	0,0	235	50	3.35048e-10	3.99052e-07	0.0,0.051	1.0,1.0	-0.975
RP11-734K2.4	u87	9947	ENSG00000175471	MCTP1	5	-	94917895	94917973	94912805	94912976	94940083	94940195	9947	6,1	0,0	0,4	1,6	128	50	5.2097e-10	5.34203e-07	1.0,1.0	0.0,0.207	0.896
RP11-734K2.4	u87	26839	ENSG00000108669	CYTH1	17	-	78676994	78677050	78675655	78676169	78680189	78680344	26839	0,0	1,3	1,3	0,0	106	50	8.12943e-10	6.98684e-07	0.0,0.0	1.0,1.0	-1
RP11-734K2.4	u87	35171	ENSG00000169519	METTL15	11	+	28328094	28328165	28296752	28296931	28330395	28333507	35171	1,2	0,0	1,2	4,2	121	50	8.16747e-10	6.98684e-07	1.0,1.0	0.094,0.292	0.807
RP11-734K2.4	u87	9953	ENSG00000175471	MCTP1	5	-	94923961	94924021	94912805	94912976	94940083	94940176	9953	1,3	0,0	0,1	1,6	110	50	8.17653e-10	6.98684e-07	1.0,1.0	0.0,0.07	0.965
RP11-734K2.4	u87	24259	ENSG00000167283	ATP5L	11	+	118405656	118405709	118403923	118403985	118406936	118407097	24259	1,2	0,0	0,0	3,3	103	50	1.30188e-09	1.05391e-06	1.0,1.0	0.0,0.0	1
RP11-734K2.4	u87	16738	ENSG00000197603	C5orf42	5	-	37157312	37157420	37153904	37153993	37157669	37157932	16738	0,1	1,4	1,1	0,0	158	50	1.42689e-09	1.09735e-06	0.0,0.073	1.0,1.0	-0.964
RP11-734K2.4	u87	17167	ENSG00000059588	TARBP1	1	-	234400852	234400948	234393645	234393837	234401180	234401262	17167	1,2	0,0	0,0	4,1	146	50	1.76145e-09	1.29013e-06	1.0,1.0	0.0,0.0	1
RP11-734K2.4	u87	40564	ENSG00000101844	ATG4A	X	+	108126792	108127094	108126076	108126187	108128780	108128852	40564	1,1	3,4	1,2	0,0	352	50	1.96737e-09	1.37546e-06	0.045,0.034	1.0,1.0	-0.961
RP11-734K2.4	u87	36354	ENSG00000007541	PIGQ	16	+	581198	581341	580857	580972	582247	582309	36354	3,3	0,0	4,0	4,1	193	50	2.69965e-09	1.80536e-06	1.0,1.0	0.206,0.0	0.897
RP11-734K2.4	u87	27785	ENSG00000140995	DEF8	16	+	89949416	89949513	89948794	89948814	89955168	89955266	27785	1,1	0,0	2,1	2,3	147	50	3.88244e-09	2.48816e-06	1.0,1.0	0.254,0.102	0.822
RP11-734K2.4	u87	16741	ENSG00000197603	C5orf42	5	-	37157312	37157462	37153739	37153993	37157669	37157868	16741	0,1	1,4	1,1	0,0	200	50	6.70682e-09	4.12631e-06	0.0,0.059	1.0,1.0	-0.971
RP11-734K2.4	u87	39998	ENSG00000233184	RP11-421L21.3	1	+	101080388	101080613	101077362	101077508	101083460	101083483	39998	2,4	0,0	1,3	3,4	275	50	8.50638e-09	5.03218e-06	1.0,1.0	0.057,0.12	0.911
RP11-734K2.4	u87	40761	ENSG00000196696	PDXDC2P	16	-	69976810	69978003	69976296	69976732	69978076	69978112	40761	20,24	0,0	29,25	4,2	1243	50	9.07374e-09	5.169e-06	1.0,1.0	0.226,0.335	0.72
RP11-734K2.4	u87	16492	ENSG00000121753	ADGRB2	1	-	31735182	31735281	31732971	31733143	31735579	31735665	16492	0,0	1,1	1,1	0,0	149	50	1.28534e-08	7.06065e-06	0.0,0.0	1.0,1.0	-1
RP11-734K2.4	u87	16660	ENSG00000174628	IQCK	16	+	19763847	19764112	19735352	19735450	19788837	19789238	16660	5,7	0,0	5,6	1,4	315	50	2.60125e-08	1.33366e-05	1.0,1.0	0.442,0.192	0.683
RP11-734K2.4	u87	37027	ENSG00000215114	UBXN2B	8	+	58434857	58434948	58434394	58434504	58439632	58439770	37027	2,2	4,4	3,3	0,0	141	50	2.55033e-08	1.33366e-05	0.151,0.151	1.0,1.0	-0.849
RP11-734K2.4	u87	26058	ENSG00000119844	AFTPH	2	+	64579485	64581273	64572945	64573068	64585421	64585545	26058	4,4	0,0	5,5	2,1	1838	50	2.98972e-08	1.48338e-05	1.0,1.0	0.064,0.12	0.908
RP11-734K2.4	u87	14470	ENSG00000111247	RAD51AP1	12	+	4545218	4545312	4543762	4543904	4545781	4545832	14470	3,2	0,0	0,2	2,2	144	50	3.18564e-08	1.5312e-05	1.0,1.0	0.0,0.258	0.871
RP11-734K2.4	u87	40517	ENSG00000244625	MIATNB	22	+	26718139	26718231	26717368	26717459	26721649	26722172	40517	1,1	0,0	0,2	2,2	142	50	3.49102e-08	1.57927e-05	1.0,1.0	0.0,0.26	0.87
RP11-734K2.4	u87	4780	ENSG00000228315	GUSBP11	22	-	23700725	23700845	23694118	23695517	23705428	23705541	4780	1,1	0,0	1,0	2,1	170	50	3.42872e-08	1.57927e-05	1.0,1.0	0.128,0.0	0.936
RP11-734K2.4	u87	16661	ENSG00000174628	IQCK	16	+	19763847	19764112	19733697	19733827	19788837	19789238	16661	1,4	0,0	4,3	3,2	315	50	5.95816e-08	2.54563e-05	1.0,1.0	0.175,0.192	0.817
RP11-734K2.4	u87	43728	ENSG00000070501	POLB	8	+	42339011	42339069	42338604	42338685	42344952	42345019	43728	3,6	0,0	3,2	5,3	108	50	5.80313e-08	2.54563e-05	1.0,1.0	0.217,0.236	0.774
RP11-734K2.4	u87	40116	ENSG00000167578	RAB4B	19	+	40783777	40783840	40778265	40778391	40786664	40786760	40116	1,1	0,0	2,7	4,3	113	50	6.28483e-08	2.61262e-05	1.0,1.0	0.181,0.508	0.655
RP11-734K2.4	u87	22594	ENSG00000065534	MYLK	3	-	123732895	123733102	123725943	123726078	123733686	123734222	22594	8,15	1,10	8,6	0,0	257	50	1.55843e-07	6.14827e-05	0.609,0.226	1.0,1.0	-0.583
RP11-734K2.4	u87	39310	ENSG00000026025	VIM	10	+	17235845	17236379	17235168	17235389	17237229	17237593	39310	780114983	0,57	1630916817	0,0	584	50	1.55895e-07	6.14827e-05	1.0,0.957	1.0,1.0	-0.022
RP11-734K2.4	u87	25268	ENSG00000228106	RP11-452F19.3	1	+	222827427	222827601	222823855	222823945	222835118	222835215	25268	2,7	0,0	9,6	6,3	224	50	2.19801e-07	8.45188e-05	1.0,1.0	0.251,0.309	0.72
RP11-734K2.4	u87	15914	ENSG00000259332	ST20-MTHFS	15	-	79907628	79907684	79889092	79889354	79923451	79923744	15914	0,2	1,3	3,9	0,0	106	50	2.29589e-07	8.61294e-05	0.0,0.239	1.0,1.0	-0.881
RP11-734K2.4	u87	20538	ENSG00000239467	AC007405.6	2	+	170777146	170777177	170771112	170771187	170777376	170777425	20538	0,0	1,1	5,1	0,1	81	50	2.63936e-07	9.6657e-05	0.0,0.0	1.0,0.382	-0.691
RP11-734K2.4	u87	44943	ENSG00000132017	DCAF15	19	+	13953029	13953308	13952515	13952644	13954339	13954437	44943	10,22	0,0	12,26	5,2	329	50	3.10142e-07	0.000110937	1.0,1.0	0.267,0.664	0.534
RP11-734K2.4	u87	41188	ENSG00000111325	OGFOD2	12	+	122977980	122978091	122976870	122976970	122978359	122978569	41188	5,4	3,3	6,4	0,0	161	50	3.51644e-07	0.000122924	0.341,0.293	1.0,1.0	-0.683
RP11-734K2.4	u87	39275	ENSG00000213057	C1orf220	1	+	178545212	178545903	178542795	178542885	178547093	178548889	39275	4,2	1,2	3,5	0,0	741	50	3.74931e-07	0.000128151	0.213,0.063	1.0,1.0	-0.862
RP11-734K2.4	u87	28313	ENSG00000157224	CLDN12	7	+	90466409	90466513	90405518	90405608	90479227	90479274	28313	2,4	0,0	1,2	3,1	154	50	3.86932e-07	0.000129378	1.0,1.0	0.098,0.394	0.754
RP11-734K2.4	u87	29551	ENSG00000101654	RNMT	18	+	13759941	13760208	13754113	13754147	13762038	13762344	29551	12,35	0,0	34,28	6,3	317	50	5.08064e-07	0.000166267	1.0,1.0	0.472,0.595	0.467
RP11-734K2.4	u87	9437	ENSG00000136856	SLC2A8	9	+	127405419	127405565	127404817	127404991	127407111	127407898	9437	5,16	3,3	19,16	0,0	196	50	5.82846e-07	0.000186766	0.298,0.576	1.0,1.0	-0.563
RP11-734K2.4	u87	8803	ENSG00000110274	CEP164	11	+	117382795	117382942	117381700	117381868	117387202	117387412	8803	1,1	1,2	3,1	0,0	197	50	6.49731e-07	0.000203949	0.202,0.113	1.0,1.0	-0.843
RP11-734K2.4	u87	19649	ENSG00000168137	SETD5	3	+	9433369	9433562	9429826	9430051	9433844	9433878	19649	0,2	2,1	3,1	0,0	243	50	7.28692e-07	0.00022416	0.0,0.292	1.0,1.0	-0.854
RP11-734K2.4	u87	3934	ENSG00000167747	C19orf48	19	-	50802453	50802614	50802216	50802257	50804571	50804717	3934	2,1	0,0	1,4	3,1	211	50	7.68631e-07	0.00023181	1.0,1.0	0.073,0.487	0.72
RP11-734K2.4	u87	9668	ENSG00000116747	TROVE2	1	+	193059873	193060222	193059658	193059776	193069033	193069179	9668	3,3	0,0	1,1	1,1	399	50	8.94237e-07	0.000264505	1.0,1.0	0.111,0.111	0.889
RP11-734K2.4	u87	42273	ENSG00000137693	YAP1	11	+	102186017	102186131	102162455	102162571	102205892	102206086	42273	11,22	0,0	22,4	7,1	164	50	9.31554e-07	0.000270344	1.0,1.0	0.489,0.549	0.481
RP11-734K2.4	u87	4420	ENSG00000008441	NFIX	19	+	13078612	13078735	13075534	13075671	13081679	13081855	4420	3,3	0,0	11,3	6,2	173	50	9.79365e-07	0.000278956	1.0,1.0	0.346,0.302	0.676
RP11-734K2.4	u87	41192	ENSG00000111325	OGFOD2	12	+	122977980	122978199	122976870	122976970	122978359	122978569	41192	12,9	3,3	9,7	0,0	269	50	1.03511e-06	0.000289472	0.426,0.358	1.0,1.0	-0.608
RP11-734K2.4	u87	22401	ENSG00000163359	COL6A3	2	-	237394586	237395204	237387581	237388184	237396726	237396847	22401	15,44	7,25	44,21	2,1	668	50	1.12695e-06	0.000309529	0.138,0.116	0.622,0.611	-0.49
RP11-734K2.4	u87	12660	ENSG00000137807	KIF23	15	+	69425281	69425323	69423158	69423329	69426069	69426182	12660	1,5	0,0	1,4	6,1	92	50	1.20592e-06	0.000325407	1.0,1.0	0.083,0.685	0.616
RP11-734K2.4	u87	37313	ENSG00000169062	UPF3A	13	+	114286301	114286400	114282836	114282943	114286518	114286629	37313	4,13	0,0	20,15	12,4	149	50	1.29572e-06	0.000343611	1.0,1.0	0.359,0.557	0.542
RP11-734K2.4	u87	36397	ENSG00000115268	RPS15	19	+	1439605	1439826	1438806	1438892	1440025	1440049	36397	2,7	0,0	8,12	1,4	271	50	1.40018e-06	0.000365019	1.0,1.0	0.596,0.356	0.524
RP11-734K2.4	u87	18906	ENSG00000138592	USP8	15	+	50484274	50484361	50481480	50482065	50489800	50489881	18906	4,6	5,1	6,2	0,0	137	50	1.53999e-06	0.000394776	0.226,0.686	1.0,1.0	-0.544
RP11-734K2.4	u87	6709	ENSG00000120662	MTRF1	13	-	41262047	41262331	41260492	41260915	41263484	41263569	6709	2,5	0,0	3,0	2,1	334	50	1.58668e-06	0.000400078	1.0,1.0	0.183,0.0	0.908
RP11-734K2.4	u87	37318	ENSG00000169062	UPF3A	13	+	114286258	114286400	114282836	114282943	114286518	114286629	37318	5,11	0,0	20,18	12,4	192	50	1.69478e-06	0.000420441	1.0,1.0	0.303,0.54	0.579
RP11-734K2.4	u87	1031	ENSG00000087266	SH3BP2	4	+	2829492	2830147	2827605	2827674	2831570	2831679	1031	21,42	3,2	54,35	0,0	705	50	1.73018e-06	0.000422412	0.332,0.598	1.0,1.0	-0.535
RP11-734K2.4	u87	32395	ENSG00000267858	MZF1-AS1	19	+	58571857	58571955	58570383	58570457	58572577	58572823	32395	2,2	1,3	2,1	0,0	148	50	1.79928e-06	0.000432419	0.403,0.184	1.0,1.0	-0.707
RP11-734K2.4	u87	27604	ENSG00000137501	SYTL2	11	-	85714412	85714507	85711112	85711232	85718789	85718843	27604	8,14	0,0	10,1	3,2	145	50	1.83692e-06	0.000434672	1.0,1.0	0.535,0.147	0.659
RP11-734K2.4	u87	9172	ENSG00000116288	PARK7	1	+	7969344	7969404	7965323	7965425	7970893	7970963	9172	413845	0,0	780767	17,13	110	50	1.97249e-06	0.000459679	1.0,1.0	0.954,0.964	0.041
RP11-734K2.4	u87	43604	ENSG00000141376	BCAS3	17	+	61353587	61354502	61157455	61157475	61368326	61368494	43604	0,1	2,0	1,3	0,0	965	50	2.1469e-06	0.000492857	0.0,1.0	1.0,1.0	-0.5
RP11-734K2.4	u87	12217	ENSG00000115310	RTN4	2	-	55025085	55027485	54987490	54987698	55028163	55028220	12217	6,31	0,0	26,11	2,1	2450	50	2.24386e-06	0.000507542	1.0,1.0	0.21,0.183	0.803
RP11-734K2.4	u87	40569	ENSG00000165629	ATP5C1	10	+	7799771	7799915	7798989	7799194	7800026	7800091	40569	264466	0,2	514507	12,15	194	50	2.74926e-06	0.000612846	1.0,0.984	0.917,0.897	0.085
RP11-734K2.4	u87	24613	ENSG00000095059	DHPS	19	-	12677107	12677211	12676016	12676142	12677290	12677396	24613	68147	1,1	162140	15,11	154	50	2.90162e-06	0.000636624	0.957,0.979	0.778,0.805	0.176
RP11-734K2.4	u87	44827	ENSG00000173715	C11orf80	11	+	66762078	66762450	66759042	66759096	66788159	66788269	44827	2,2	0,0	3,2	1,2	422	50	2.93871e-06	0.000636624	1.0,1.0	0.262,0.106	0.816
RP11-734K2.4	u87	38650	ENSG00000157353	FUK	16	+	70469151	70469323	70468848	70468968	70470313	70470426	38650	1,3	0,0	1,2	1,2	222	50	3.06075e-06	0.000653854	1.0,1.0	0.184,0.184	0.816
RP11-734K2.4	u87	36052	ENSG00000157020	SEC13	3	-	10319138	10319316	10318049	10318094	10321049	10321084	36052	2,6	0,1	1,0	3,2	228	50	3.35705e-06	0.000707325	1.0,0.568	0.068,0.0	0.75
RP11-734K2.4	u87	37026	ENSG00000197111	PCBP2	12	+	53467804	53467843	53467220	53467293	53468779	53468832	37026	160324	2,4	279236	11,25	89	50	3.50657e-06	0.000719127	0.978,0.978	0.934,0.841	0.091
RP11-734K2.4	u87	38638	ENSG00000147044	CASK	X	-	41555599	41555635	41553718	41553915	41557031	41557100	38638	0,1	1,2	2,4	0,1	86	50	3.49121e-06	0.000719127	0.0,0.225	1.0,0.699	-0.737
RP11-734K2.4	u87	31124	ENSG00000152465	NMT2	10	-	15130141	15130312	15128349	15128458	15132816	15132933	31124	27,39	0,0	36,42	3,6	221	50	4.34225e-06	0.000878792	1.0,1.0	0.731,0.613	0.328
RP11-734K2.4	u87	42121	ENSG00000076928	ARHGEF1	19	+	41897945	41898113	41897314	41897326	41898441	41898587	42121	3,1	0,0	3,4	2,2	218	50	4.92726e-06	0.000984237	1.0,1.0	0.256,0.314	0.715
RP11-734K2.4	u87	30859	ENSG00000183597	TANGO2	22	+	20055942	20056013	20052464	20052584	20061529	20061683	30859	7,8	1,5	15,12	0,0	121	50	5.50705e-06	0.0010722	0.743,0.398	1.0,1.0	-0.429
RP11-734K2.4	u87	39845	ENSG00000181481	RNF135	17	+	30987943	30988106	30984616	30984760	30997241	30997331	39845	8,8	0,0	10,9	1,4	213	50	5.50309e-06	0.0010722	1.0,1.0	0.701,0.346	0.477
RP11-734K2.4	u87	39388	ENSG00000246223	LINC01550	14	-	97960262	97960417	97957929	97959820	97969272	97969547	39388	15,8	0,0	19,15	4,3	205	50	6.07161e-06	0.00116734	1.0,1.0	0.537,0.549	0.457
RP11-734K2.4	u87	11415	ENSG00000056050	C4orf27	4	-	169748743	169748842	169741956	169742107	169750535	169750725	11415	13,16	2,4	35,29	0,0	149	50	6.27345e-06	0.00119126	0.686,0.573	1.0,1.0	-0.371
RP11-734K2.4	u87	24333	ENSG00000165689	SDCCAG3	9	-	136408998	136409067	136407825	136407938	136410327	136410593	24333	1,2	0,0	2,6	4,1	119	50	6.37429e-06	0.00119565	1.0,1.0	0.174,0.716	0.555
RP11-734K2.4	u87	16663	ENSG00000174628	IQCK	16	+	19735352	19735450	19733697	19733827	19788837	19788922	16663	5,7	0,0	6,4	3,2	148	50	6.57737e-06	0.00121887	1.0,1.0	0.403,0.403	0.597
RP11-734K2.4	u87	29163	ENSG00000100227	POLDIP3	22	-	42597672	42597737	42596185	42596365	42599697	42599793	29163	6,4	7,3	0,0	4,10	115	50	6.91711e-06	0.00126657	0.271,0.367	0.0,0.0	0.319
RP11-734K2.4	u87	17791	ENSG00000043143	JADE2	5	+	134576767	134577038	134573756	134573762	134578496	134579475	17791	11,20	0,0	28,19	1,7	321	50	7.84867e-06	0.00142024	1.0,1.0	0.813,0.297	0.445
RP11-734K2.4	u87	17643	ENSG00000129038	LOXL1	15	+	73941874	73942058	73925988	73927885	73942853	73942962	17643	13,11	7,8	6,6	24,31	234	50	8.78235e-06	0.00157071	0.284,0.227	0.051,0.04	0.21
RP11-734K2.4	u87	10528	ENSG00000102225	CDK16	X	+	47222260	47222380	47218690	47219105	47223551	47223759	10528	1,1	0,0	2,1	2,1	170	50	1.1783e-05	0.00208316	1.0,1.0	0.227,0.227	0.773
RP11-734K2.4	u87	26335	ENSG00000128641	MYO1B	2	+	191402631	191402718	191400748	191400835	191408114	191408189	26335	14,22	0,0	22,15	2,5	137	50	1.27623e-05	0.00223065	1.0,1.0	0.801,0.523	0.338
RP11-734K2.4	u87	33096	ENSG00000203667	COX20	1	+	244841943	244842058	244835321	244835756	244842194	244842258	33096	40,69	0,0	72,66	4,7	165	50	1.29791e-05	0.00224304	1.0,1.0	0.845,0.741	0.207
RP11-734K2.4	u87	17168	ENSG00000059588	TARBP1	1	-	234400852	234400948	234398381	234398553	234401180	234401262	17168	4,2	1,1	0,0	11,5	146	50	1.42605e-05	0.00243712	0.578,0.407	0.0,0.0	0.492
RP11-734K2.4	u87	44255	ENSG00000136147	PHF11	13	+	49525772	49525937	49524084	49524216	49526386	49526458	44255	0,0	2,7	8,5	6,4	215	50	1.6952e-05	0.00286526	0.0,0.0	0.237,0.225	-0.231
RP11-734K2.4	u87	26092	ENSG00000150756	FAM173B	5	-	10235210	10235261	10227579	10227647	10236477	10236615	26092	5,5	0,0	6,3	1,4	101	50	1.8571e-05	0.00306864	1.0,1.0	0.748,0.271	0.49
RP11-734K2.4	u87	38126	ENSG00000166352	C11orf74	11	+	36633283	36633438	36610080	36610239	36648015	36648155	38126	15,25	0,0	29,26	8,1	205	50	1.84304e-05	0.00306864	1.0,1.0	0.469,0.864	0.334
RP11-734K2.4	u87	41990	ENSG00000172594	SMPDL3A	6	+	122795676	122795890	122789169	122789458	122796823	122796968	41990	5,10	0,0	6,7	3,1	264	50	1.87538e-05	0.00306864	1.0,1.0	0.275,0.57	0.578
RP11-734K2.4	u87	460	ENSG00000110844	PRPF40B	12	+	49632595	49632623	49631859	49631925	49632854	49632880	460	2,1	0,0	1,2	1,3	78	50	2.06362e-05	0.00334111	1.0,1.0	0.391,0.299	0.655
RP11-734K2.4	u87	12242	ENSG00000166037	CEP57	11	+	95795515	95795559	95790512	95790743	95799231	95799388	12242	4,4	1,0	2,0	2,2	94	50	2.64546e-05	0.00419483	0.68,1.0	0.347,0.0	0.667
RP11-734K2.4	u87	926	ENSG00000163702	IL17RC	3	+	9928579	9928630	9928304	9928486	9929851	9929897	926	5,7	0,0	7,14	4,2	101	50	2.63675e-05	0.00419483	1.0,1.0	0.464,0.776	0.38
RP11-734K2.4	u87	18383	ENSG00000124074	ENKD1	16	-	67664995	67665168	67663786	67663820	67666070	67666129	18383	19,34	0,0	38,30	4,3	223	50	2.71829e-05	0.00425936	1.0,1.0	0.681,0.692	0.314
RP11-734K2.4	u87	31537	ENSG00000179818	PCBP1-AS1	2	-	70055713	70055910	70051202	70051305	70059642	70059680	31537	2,1	0,0	4,1	2,1	247	50	2.74154e-05	0.00425936	1.0,1.0	0.288,0.168	0.772
RP11-734K2.4	u87	31534	ENSG00000179818	PCBP1-AS1	2	-	70055655	70055910	70051202	70051305	70059642	70059680	31534	3,1	0,0	4,3	2,1	305	50	2.86227e-05	0.00440246	1.0,1.0	0.247,0.33	0.712
RP11-734K2.4	u87	44208	ENSG00000095794	CREM	10	+	35201450	35201486	35195908	35196099	35206894	35207051	44208	1,1	0,0	3,1	2,2	86	50	2.97018e-05	0.00452321	1.0,1.0	0.466,0.225	0.654
RP11-734K2.4	u87	572	ENSG00000148498	PARD3	10	-	34450316	34450448	34401825	34401917	34470084	34470263	572	13,17	0,0	25,19	4,2	182	50	3.08326e-05	0.00464937	1.0,1.0	0.632,0.723	0.323
RP11-734K2.4	u87	17793	ENSG00000043143	JADE2	5	+	134576767	134576896	134573644	134573762	134578496	134579475	17793	12,22	0,0	26,21	1,7	179	50	3.16787e-05	0.00473058	1.0,1.0	0.879,0.456	0.333
RP11-734K2.4	u87	16734	ENSG00000100979	PLTP	20	-	45909941	45910070	45907840	45907904	45911151	45911251	16734	146263	5,6	297346	0,0	179	50	3.49772e-05	0.00517293	0.891,0.924	1.0,1.0	-0.093
RP11-734K2.4	u87	4725	ENSG00000145428	RNF175	4	-	153748644	153748786	153723350	153723458	153751437	153751475	4725	0,1	1,1	1,1	0,0	192	50	3.63997e-05	0.00528173	0.0,0.207	1.0,1.0	-0.896
RP11-734K2.4	u87	9478	ENSG00000239665	RP11-295P9.3	10	+	13648619	13648768	13648084	13648230	13654352	13654427	9478	1,1	0,0	2,2	2,1	199	50	3.63286e-05	0.00528173	1.0,1.0	0.201,0.334	0.732
RP11-734K2.4	u87	9797	ENSG00000142864	SERBP1	1	-	67420008	67420186	67415165	67415339	67424199	67424277	9797	254427	0,0	440418	4,11	228	50	3.71205e-05	0.00533599	1.0,1.0	0.96,0.893	0.074
RP11-734K2.4	u87	13300	ENSG00000006327	TNFRSF12A	16	+	3021214	3021319	3020311	3020491	3021554	3021689	13300	72150	1,1	166220	12,12	155	50	4.25133e-05	0.0060546	0.959,0.98	0.817,0.855	0.134
RP11-734K2.4	u87	13301	ENSG00000006327	TNFRSF12A	16	+	3021188	3021319	3020367	3020491	3021554	3021689	13301	56126	1,1	136177	12,12	181	50	4.48474e-05	0.0062709	0.939,0.972	0.758,0.803	0.175
RP11-734K2.4	u87	35307	ENSG00000131584	ACAP3	1	-	1294717	1294816	1294401	1294628	1295446	1295554	35307	32,69	0,0	93,92	4,8	149	50	4.47295e-05	0.0062709	1.0,1.0	0.886,0.794	0.16
RP11-734K2.4	u87	26534	ENSG00000248932	RP11-319G6.1	3	+	139419556	139419680	139389839	139389933	139423015	139423114	26534	1,5	0,0	1,2	2,1	174	50	4.55227e-05	0.00630797	1.0,1.0	0.126,0.365	0.754
RP11-734K2.4	u87	26006	ENSG00000214783	POLR2J4	7	-	43969731	43969861	43966263	43966395	43972629	43972691	26006	3,2	0,0	0,1	3,0	180	50	4.66974e-05	0.00635645	1.0,1.0	0.0,1.0	0.5
RP11-734K2.4	u87	36964	ENSG00000197826	C4orf22	4	+	80944809	80944939	80869992	80870135	80963516	80963756	36964	1,0	0,3	1,1	0,0	180	50	4.66991e-05	0.00635645	1.0,0.0	1.0,1.0	-0.5
RP11-734K2.4	u87	22912	ENSG00000117143	UAP1	1	+	162592734	162592782	162590322	162590511	162597791	162597858	22912	12,26	0,0	15,24	4,3	98	50	4.74509e-05	0.00640212	1.0,1.0	0.657,0.803	0.27
RP11-734K2.4	u87	17173	ENSG00000059588	TARBP1	1	-	234398381	234398553	234393645	234393837	234401180	234401216	17173	6,17	0,0	22,15	4,1	222	50	5.24888e-05	0.00702027	1.0,1.0	0.553,0.772	0.337
RP11-734K2.4	u87	29377	ENSG00000101199	ARFGAP1	20	+	63277204	63277305	63276479	63276651	63278116	63278203	29377	24,42	0,0	53,31	5,3	151	50	5.33534e-05	0.00707438	1.0,1.0	0.778,0.774	0.224
RP11-734K2.4	u87	36411	ENSG00000162972	C2orf47	2	+	199961780	199961928	199959753	199959880	199963732	199964108	36411	37,82	4,5	78,89	1,0	198	50	6.04643e-05	0.00794873	0.7,0.806	0.952,1.0	-0.223
RP11-734K2.4	u87	24490	ENSG00000176261	ZBTB8OS	1	-	32634701	32634792	32633950	32634072	32650432	32650525	24490	4,15	1,4	8,15	0,0	141	50	6.12856e-05	0.00798842	0.587,0.571	1.0,1.0	-0.421
RP11-734K2.4	u87	22826	ENSG00000115827	DCAF17	2	+	171458371	171458477	171457970	171458075	171468887	171469030	22826	1,1	0,0	3,0	2,1	156	50	6.26772e-05	0.00810116	1.0,1.0	0.325,0.0	0.838
RP11-734K2.4	u87	43858	ENSG00000138756	BMP2K	4	+	78887173	78887284	78878733	78878891	78910609	78916372	43858	1,0	0,3	1,2	0,0	161	50	6.36592e-05	0.00815951	1.0,0.0	1.0,1.0	-0.5
RP11-734K2.4	u87	2569	ENSG00000064961	HMG20B	19	+	3576891	3577107	3576552	3576625	3577980	3578113	2569	134225	0,0	315276	7,6	266	50	6.52259e-05	0.00829124	1.0,1.0	0.894,0.896	0.105
RP11-734K2.4	u87	28002	ENSG00000214955	AP000318.2	21	+	34262819	34262938	34215499	34215540	34293680	34293756	28002	1,1	0,0	1,1	1,1	169	50	6.7388e-05	0.00842679	1.0,1.0	0.228,0.228	0.772
RP11-734K2.4	u87	41181	ENSG00000153815	CMIP	16	+	81705498	81705604	81703938	81704085	81707013	81707084	41181	23,60	0,0	62,39	6,2	156	50	6.68607e-05	0.00842679	1.0,1.0	0.768,0.862	0.185
RP11-734K2.4	u87	33080	ENSG00000114209	PDCD10	3	-	167734213	167734350	167720061	167720273	167734805	167734836	33080	2,2	11,11	17,10	5,10	187	50	7.01457e-05	0.0087009	0.046,0.046	0.476,0.211	-0.297
RP11-734K2.4	u87	19128	ENSG00000020577	SAMD4A	14	+	54737023	54737287	54702061	54702580	54748814	54748924	19128	3,8	1,2	12,2	0,0	314	50	7.18968e-05	0.00871198	0.323,0.389	1.0,1.0	-0.644
RP11-734K2.4	u87	26912	ENSG00000047849	MAP4	3	-	47918718	47918841	47915950	47917174	47921764	47921878	26912	42,67	0,0	51,34	6,1	173	50	7.25007e-05	0.00871198	1.0,1.0	0.711,0.908	0.191
RP11-734K2.4	u87	33078	ENSG00000114209	PDCD10	3	-	167734213	167734345	167720061	167720273	167734805	167734832	33078	2,2	11,11	17,10	5,10	182	50	7.2273e-05	0.00871198	0.048,0.048	0.483,0.216	-0.301
RP11-734K2.4	u87	8065	ENSG00000107643	MAPK8	10	+	48325896	48325965	48308094	48308288	48401611	48401782	8065	2,2	0,0	1,0	0,4	119	50	7.16865e-05	0.00871198	1.0,1.0	1.0,0.0	0.5
RP11-734K2.4	u87	30031	ENSG00000140632	GLYR1	16	-	4821546	4821597	4821379	4821453	4822874	4822931	30031	4,17	0,0	11,6	4,1	101	50	7.44843e-05	0.00888096	1.0,1.0	0.577,0.748	0.338
RP11-734K2.4	u87	41266	ENSG00000131323	TRAF3	14	+	102891324	102891417	102886188	102886269	102897260	102897401	41266	6,14	0,0	13,7	3,2	143	50	7.64562e-05	0.00904594	1.0,1.0	0.602,0.55	0.424
RP11-734K2.4	u87	30205	ENSG00000138050	THUMPD2	2	-	39757247	39757368	39755888	39755960	39761330	39761418	30205	1,9	0,1	4,4	10,3	171	50	7.8143e-05	0.00917494	1.0,0.725	0.105,0.281	0.669
RP11-734K2.4	u87	2011	ENSG00000013441	CLK1	2	-	200860124	200860215	200859679	200859746	200861237	200861466	2011	25,48	0,0	37,27	4,3	141	50	7.87586e-05	0.00917716	1.0,1.0	0.766,0.761	0.236
RP11-734K2.4	u87	15428	ENSG00000011638	TMEM159	16	+	21174009	21174148	21170436	21170605	21179474	21180220	15428	13,23	0,0	16,16	2,3	189	50	8.34127e-05	0.00950045	1.0,1.0	0.679,0.585	0.368
RP11-734K2.4	u87	18379	ENSG00000124074	ENKD1	16	-	67663936	67664062	67663656	67663820	67666070	67666274	18379	15,36	0,0	37,45	4,3	176	50	8.39247e-05	0.00950045	1.0,1.0	0.724,0.81	0.233
RP11-734K2.4	u87	19334	ENSG00000042317	SPATA7	14	+	88393392	88393488	88391380	88391455	88396155	88396203	19334	2,1	0,0	1,0	1,1	146	50	8.40038e-05	0.00950045	1.0,1.0	0.255,0.0	0.873
RP11-734K2.4	u87	41690	ENSG00000166348	USP54	10	-	73504849	73504990	73500654	73500838	73505307	73505426	41690	3,10	3,1	10,15	0,0	191	50	8.25277e-05	0.00950045	0.207,0.724	1.0,1.0	-0.534
RP11-734K2.4	u87	14776	ENSG00000154710	RABGEF1	7	+	66768830	66769025	66740732	66740792	66771882	66772078	14776	1,4	0,0	2,3	2,1	245	50	8.63672e-05	0.00966037	1.0,1.0	0.169,0.38	0.726
RP11-734K2.4	u87	26686	ENSG00000169919	GUSB	7	-	65970281	65970366	65967730	65967907	65974294	65974441	26686	26,61	4,3	64,59	0,0	135	50	8.69084e-05	0.00966037	0.707,0.883	1.0,1.0	-0.205
RP11-734K2.4	u87	2855	ENSG00000272657	AP000320.7	21	+	34262819	34262921	34215499	34215540	34293680	34293756	2855	1,3	0,0	1,1	1,1	152	50	8.793e-05	0.00966037	1.0,1.0	0.248,0.248	0.752
RP11-734K2.4	u87	37443	ENSG00000069493	CLEC2D	12	+	9693033	9693115	9692827	9692931	9694759	9695129	37443	0,1	2,1	5,5	1,1	132	50	8.74653e-05	0.00966037	0.0,0.275	0.654,0.654	-0.516
RP11-734K2.4	u87	7165	ENSG00000115317	HTRA2	2	+	74532618	74532714	74531855	74531925	74532819	74533348	7165	27,62	0,0	49,80	5,4	146	50	8.85924e-05	0.00966411	1.0,1.0	0.77,0.873	0.178
RP11-734K2.4	u87	12035	ENSG00000101084	C20orf24	20	+	36607889	36608000	36607714	36607818	36612009	36612557	12035	20,31	1,0	28,19	5,4	161	50	9.00933e-05	0.00969039	0.861,1.0	0.635,0.596	0.315
RP11-734K2.4	u87	37135	ENSG00000250802	ZBED3-AS1	5	+	77098654	77098747	77087486	77087619	77118319	77118521	37135	1,1	0,0	0,1	1,1	143	50	8.954e-05	0.00969039	1.0,1.0	0.0,0.259	0.871
RP11-734K2.4	u87	40492	ENSG00000245060	LINC00847	5	+	180832672	180832860	180831023	180831229	180834311	180835726	40492	0,1	2,0	2,1	0,0	238	50	9.18494e-05	0.00981067	0.0,1.0	1.0,1.0	-0.5
MIR210HG	u87	20025	ENSG00000065978	YBX1	1	+	42696198	42696288	42693489	42693523	42696641	42696824	20025	487825	16,33	872769	0,0	140	50	2.55351e-15	4.01897e-11	0.916,0.899	1.0,1.0	-0.093
MIR210HG	u87	40742	ENSG00000007341	ST7L	1	-	112540778	112540872	112523517	112526111	112541950	112542090	40742	2,2	0,0	1,0	3,4	144	50	2.88725e-12	2.27212e-08	1.0,1.0	0.104,0.0	0.948
MIR210HG	u87	14983	ENSG00000060339	CCAR1	10	+	68737844	68737889	68736875	68737048	68740628	68740661	14983	0,0	4,2	8,3	0,0	95	50	5.81446e-12	2.28784e-08	0.0,0.0	1.0,1.0	-1
MIR210HG	u87	30899	ENSG00000178234	GALNT11	7	+	152027596	152027718	152025713	152025884	152094189	152094522	30899	5,1	0,0	0,1	4,3	172	50	5.22116e-12	2.28784e-08	1.0,1.0	0.0,0.088	0.956
MIR210HG	u87	21740	ENSG00000138303	ASCC1	10	-	72102333	72102412	72096520	72097450	72102849	72102967	21740	1,1	0,0	0,1	3,3	129	50	1.06575e-11	3.35476e-08	1.0,1.0	0.0,0.114	0.943
MIR210HG	u87	23963	ENSG00000183048	SLC25A10	17	+	81713261	81713506	81712263	81712519	81714952	81715072	23963	1,3	0,0	4,1	1,10	295	50	3.91653e-11	1.02737e-07	1.0,1.0	0.404,0.017	0.789
MIR210HG	u87	21544	ENSG00000161217	PCYT1A	3	-	196283474	196283538	196270414	196270541	196287614	196287713	21544	0,0	4,4	2,3	0,0	114	50	1.07924e-10	2.42659e-07	0.0,0.0	1.0,1.0	-1
MIR210HG	u87	41449	ENSG00000108946	PRKAR1A	17	+	68514986	68515119	68511779	68512142	68515393	68515576	41449	0,1	3,1	4,2	0,0	183	50	3.08939e-10	6.07799e-07	0.0,0.215	1.0,1.0	-0.892
MIR210HG	u87	31538	ENSG00000182670	TTC3	21	+	37157160	37157214	37156654	37156906	37159698	37159745	31538	1,3	0,0	0,0	2,2	104	50	8.30206e-10	1.45185e-06	1.0,1.0	0.0,0.0	1
MIR210HG	u87	3797	ENSG00000105676	ARMC6	19	+	19034130	19034238	19033663	19033930	19042710	19042877	3797	1,5	0,0	0,3	3,2	158	50	1.22201e-09	1.74847e-06	1.0,1.0	0.0,0.322	0.839
MIR210HG	u87	7100	ENSG00000275131	CH17-472G23.4	1	-	120505710	120505962	120504381	120504513	120511665	120511818	7100	0,1	1,3	3,4	0,0	302	50	1.15992e-09	1.74847e-06	0.0,0.052	1.0,1.0	-0.974
MIR210HG	u87	17852	ENSG00000163531	NFASC	1	+	205002595	205002748	204988632	204988806	205009556	205009688	17852	2,2	0,0	7,2	4,3	203	50	1.48061e-09	1.94195e-06	1.0,1.0	0.301,0.141	0.779
MIR210HG	u87	44069	ENSG00000106615	RHEB	7	-	151490942	151491014	151477332	151477415	151519459	151519924	44069	2,3	3,7	2,12	0,0	122	50	1.78213e-09	2.15761e-06	0.215,0.149	1.0,1.0	-0.818
MIR210HG	u87	41621	ENSG00000111325	OGFOD2	12	+	122977980	122978057	122976870	122976970	122978359	122978547	41621	0,1	3,1	1,3	0,0	127	50	2.20262e-09	2.47622e-06	0.0,0.282	1.0,1.0	-0.859
MIR210HG	u87	9468	ENSG00000164845	FAM86FP	12	-	8236970	8237072	8235600	8235734	8238666	8238749	9468	1,1	0,0	0,0	1,2	152	50	3.1745e-09	3.33089e-06	1.0,1.0	0.0,0.0	1
MIR210HG	u87	19404	ENSG00000156113	KCNMA1	10	-	76974486	76974573	76969973	76970067	77011966	77012043	19404	1,1	0,0	0,0	5,1	137	50	3.68723e-09	3.62708e-06	1.0,1.0	0.0,0.0	1
MIR210HG	u87	4428	ENSG00000198586	TLK1	2	-	171022871	171023129	171014850	171014948	171028338	171028405	4428	0,1	1,5	1,1	0,0	308	50	4.30929e-09	3.98964e-06	0.0,0.031	1.0,1.0	-0.985
MIR210HG	u87	28675	ENSG00000114026	OGG1	3	+	9759233	9759286	9756766	9756816	9765808	9766540	28675	1,1	0,0	0,0	2,2	103	50	6.30972e-09	5.51715e-06	1.0,1.0	0.0,0.0	1
MIR210HG	u87	3493	ENSG00000167377	ZNF23	16	-	71456071	71456121	71454041	71454168	71456763	71456828	3493	1,1	0,0	0,0	1,3	100	50	7.86416e-09	6.12208e-06	1.0,1.0	0.0,0.0	1
MIR210HG	u87	35882	ENSG00000004399	PLXND1	3	-	129559612	129559783	129558427	129558575	129560329	129560434	35882	3,4	0,0	1,3	2,3	221	50	7.5646e-09	6.12208e-06	1.0,1.0	0.102,0.185	0.857
MIR210HG	u87	35885	ENSG00000004399	PLXND1	3	-	129559619	129559783	129558427	129558575	129560329	129560434	35885	4,4	0,0	1,3	2,3	214	50	8.16847e-09	6.12208e-06	1.0,1.0	0.105,0.189	0.853
MIR210HG	u87	28201	ENSG00000145246	ATP10D	4	+	47582868	47582961	47582030	47582064	47587018	47587206	28201	0,0	1,1	1,2	0,0	143	50	9.82688e-09	7.03024e-06	0.0,0.0	1.0,1.0	-1
MIR210HG	u87	23739	ENSG00000174437	ATP2A2	12	+	110347392	110347453	110346200	110346321	110350291	110350373	23739	0,0	1,1	1,1	0,0	111	50	1.64968e-08	1.12888e-05	0.0,0.0	1.0,1.0	-1
MIR210HG	u87	31049	ENSG00000167842	MIS12	17	+	5487556	5487694	5486384	5486684	5488195	5488589	31049	1,1	0,0	0,0	9,6	188	50	1.81499e-08	1.17613e-05	1.0,1.0	0.0,0.0	1
MIR210HG	u87	4788	ENSG00000228315	GUSBP11	22	-	23640307	23640423	23638486	23638942	23659864	23660000	4788	1,1	3,1	2,1	0,0	166	50	1.86818e-08	1.17613e-05	0.091,0.231	1.0,1.0	-0.839
MIR210HG	u87	10550	ENSG00000169169	CPT1C	19	+	49691820	49691953	49691115	49691340	49692238	49692393	10550	2,3	0,0	1,0	2,1	183	50	2.17793e-08	1.25406e-05	1.0,1.0	0.12,0.0	0.94
MIR210HG	u87	38167	ENSG00000127314	RAP1B	12	+	68624670	68624873	68610937	68611052	68648698	68648781	38167	2,7	0,0	6,8	1,11	253	50	2.23099e-08	1.25406e-05	1.0,1.0	0.542,0.126	0.666
MIR210HG	u87	41618	ENSG00000111325	OGFOD2	12	+	122977980	122978091	122976870	122976970	122978359	122978569	41618	1,1	3,1	6,4	0,0	161	50	2.12792e-08	1.25406e-05	0.094,0.237	1.0,1.0	-0.835
MIR210HG	u87	38165	ENSG00000127314	RAP1B	12	+	68624674	68624873	68610907	68611052	68648698	68648781	38165	2,7	0,0	6,8	1,11	249	50	2.42874e-08	1.31814e-05	1.0,1.0	0.546,0.127	0.663
MIR210HG	u87	16793	ENSG00000174628	IQCK	16	+	19763847	19764112	19735352	19735450	19788837	19789238	16793	2,7	0,0	5,6	1,4	315	50	2.60624e-08	1.36732e-05	1.0,1.0	0.442,0.192	0.683
MIR210HG	u87	26313	ENSG00000119844	AFTPH	2	+	64579485	64581273	64572945	64573068	64585421	64585545	26313	3,13	0,0	5,5	2,1	1838	50	2.78737e-08	1.41517e-05	1.0,1.0	0.064,0.12	0.908
MIR210HG	u87	878	ENSG00000054148	PHPT1	9	+	136850505	136850560	136850012	136850137	136850754	136851022	878	24,12	303219	39,47	164204	105	50	3.67799e-08	1.80899e-05	0.036,0.025	0.102,0.099	-0.07
MIR210HG	u87	14407	ENSG00000122705	CLTA	9	+	36197550	36197588	36190936	36191273	36204067	36204179	14407	70,88	0,1	80,93	10,14	88	50	6.0649e-08	2.89259e-05	1.0,0.98	0.82,0.791	0.184
MIR210HG	u87	10714	ENSG00000135597	REPS1	6	-	138926400	138926478	138921036	138921124	138929976	138929997	10714	4,8	0,0	7,1	3,3	128	50	6.70297e-08	3.10288e-05	1.0,1.0	0.477,0.115	0.704
MIR210HG	u87	14399	ENSG00000122705	CLTA	9	+	36198978	36199096	36190855	36191273	36204067	36204179	14399	494513	0,1	443431	10,14	168	50	7.78795e-08	3.50213e-05	1.0,0.993	0.93,0.902	0.08
MIR210HG	u87	21962	ENSG00000089157	RPLP0	12	-	120198553	120198739	120197371	120197462	120198853	120199000	21962	83867799	387424	66777473	165216	236	50	1.09133e-07	4.7218e-05	0.821,0.796	0.896,0.88	-0.08
MIR210HG	u87	37403	ENSG00000215114	UBXN2B	8	+	58434857	58434948	58434394	58434504	58439632	58439770	37403	4,2	1,5	3,3	0,0	141	50	1.11002e-07	4.7218e-05	0.587,0.124	1.0,1.0	-0.645
MIR210HG	u87	28797	ENSG00000131503	ANKHD1	5	+	140496519	140497278	140486957	140487060	140504820	140504966	28797	8,30	0,0	31,21	1,5	809	50	1.80226e-07	7.46468e-05	1.0,1.0	0.657,0.206	0.569
MIR210HG	u87	16421	ENSG00000151445	VIPAS39	14	-	77457094	77457413	77454009	77454102	77457494	77457572	16421	1,7	0,0	6,12	4,1	369	50	2.42229e-07	9.56306e-05	1.0,1.0	0.169,0.619	0.606
MIR210HG	u87	22676	ENSG00000161800	RACGAP1	12	-	50018515	50018589	50016630	50016719	50025397	50025483	22676	2,4	1,0	0,0	2,1	124	50	2.43041e-07	9.56306e-05	0.446,1.0	0.0,0.0	0.723
MIR210HG	u87	21967	ENSG00000089157	RPLP0	12	-	120198553	120198770	120197322	120197462	120198853	120199000	21967	67796054	387424	51215866	165216	267	50	2.85941e-07	0.000109296	0.766,0.728	0.853,0.836	-0.098
MIR210HG	u87	29844	ENSG00000101654	RNMT	18	+	13759941	13760208	13754113	13754147	13762038	13762344	29844	19,46	0,0	34,28	6,3	317	50	2.9166e-07	0.000109296	1.0,1.0	0.472,0.595	0.467
MIR210HG	u87	35500	ENSG00000106089	STX1A	7	-	73716580	73716734	73709044	73709122	73719601	73719626	35500	1,4	0,0	3,1	1,3	204	50	3.21875e-07	0.000117814	1.0,1.0	0.424,0.076	0.75
MIR210HG	u87	17266	ENSG00000137818	RPLP1	15	+	69453646	69453721	69452783	69453020	69455169	69455287	17266	91977332	18166	61097209	136148	125	50	4.19074e-07	0.000149905	0.995,0.946	0.947,0.951	0.021
MIR210HG	u87	21966	ENSG00000089157	RPLP0	12	-	120198553	120198631	120197321	120197462	120198853	120199000	21966	20481684	387424	14151806	165216	128	50	4.4494e-07	0.00015562	0.674,0.608	0.77,0.766	-0.127
MIR210HG	u87	10717	ENSG00000135597	REPS1	6	-	138926400	138926481	138921036	138921124	138929976	138930098	10717	4,11	0,0	10,2	3,3	131	50	4.57299e-07	0.000156466	1.0,1.0	0.56,0.203	0.618
MIR210HG	u87	39614	ENSG00000132780	NASP	1	+	45607320	45608337	45606481	45606591	45613168	45613248	39614	134260	39,59	406348	33,38	1067	50	4.77003e-07	0.000159735	0.139,0.171	0.366,0.3	-0.178
MIR210HG	u87	44856	ENSG00000079277	MKNK1	1	-	46560233	46560277	46557417	46558800	46561477	46561642	44856	1,7	0,0	2,3	5,1	94	50	5.01336e-07	0.000164386	1.0,1.0	0.175,0.615	0.605
MIR210HG	u87	10547	ENSG00000169169	CPT1C	19	+	49691820	49691889	49691135	49691340	49692238	49692393	10547	1,1	0,0	1,0	2,1	119	50	5.48694e-07	0.000176243	1.0,1.0	0.174,0.0	0.913
MIR210HG	u87	31148	ENSG00000183597	TANGO2	22	+	20053436	20053551	20052464	20052584	20061529	20061681	31148	4,6	3,2	5,6	0,0	165	50	6.28813e-07	0.000197938	0.288,0.476	1.0,1.0	-0.618
MIR210HG	u87	13211	ENSG00000164180	TMEM161B	5	-	88197668	88197765	88196375	88196488	88198975	88199150	13211	9,18	0,0	19,9	4,4	147	50	7.01663e-07	0.000216539	1.0,1.0	0.618,0.434	0.474
MIR210HG	u87	9751	ENSG00000116747	TROVE2	1	+	193059873	193060222	193059658	193059776	193069033	193069179	9751	1,2	0,0	1,1	1,1	399	50	9.91071e-07	0.00029997	1.0,1.0	0.111,0.111	0.889
MIR210HG	u87	16420	ENSG00000151445	VIPAS39	14	-	77457094	77457365	77454009	77454102	77457494	77457561	16420	1,6	0,0	6,14	4,1	321	50	1.1103e-06	0.000329718	1.0,1.0	0.189,0.686	0.563
MIR210HG	u87	28200	ENSG00000130803	ZNF317	19	+	9157979	9158075	9156611	9157394	9158825	9158908	28200	1,0	3,1	5,3	1,0	146	50	1.15404e-06	0.000336361	0.102,0.0	0.631,1.0	-0.764
MIR210HG	u87	8462	ENSG00000167081	PBX3	9	+	125962101	125962214	125960683	125960849	125963011	125963101	8462	4,8	0,0	8,8	6,1	163	50	1.26361e-06	0.000361601	1.0,1.0	0.29,0.71	0.5
MIR210HG	u87	25496	ENSG00000050426	LETMD1	12	+	51058074	51058128	51056370	51056502	51059360	51059649	25496	5,14	0,0	14,12	4,6	104	50	1.29577e-06	0.000364182	1.0,1.0	0.627,0.49	0.442
MIR210HG	u87	41108	ENSG00000142227	EMP3	19	+	48325990	48326053	48325580	48325610	48327520	48327623	41108	4,4	0,0	5,0	1,4	113	50	1.36659e-06	0.000377346	1.0,1.0	0.689,0.0	0.655
MIR210HG	u87	45449	ENSG00000206530	CFAP44	3	-	113293951	113294038	113290852	113291748	113294686	113294821	45449	2,1	0,0	3,7	3,2	137	50	1.57748e-06	0.000423268	1.0,1.0	0.267,0.561	0.586
MIR210HG	u87	6721	ENSG00000120662	MTRF1	13	-	41262047	41262331	41260492	41260915	41263484	41263569	6721	1,6	0,0	3,0	2,1	334	50	1.58668e-06	0.000423268	1.0,1.0	0.183,0.0	0.908
MIR210HG	u87	27873	ENSG00000137501	SYTL2	11	-	85714412	85714507	85711112	85711232	85718789	85718843	27873	5,11	0,0	10,1	3,2	145	50	1.84296e-06	0.000483438	1.0,1.0	0.535,0.147	0.659
MIR210HG	u87	23138	ENSG00000117448	AKR1A1	1	+	45568484	45568684	45567981	45568177	45568926	45568999	23138	208187	1,2	215229	10,17	250	50	2.74783e-06	0.000708985	0.977,0.949	0.811,0.729	0.193
MIR210HG	u87	28391	ENSG00000184402	SS18L1	20	+	62154280	62154465	62143794	62143889	62158671	62158942	28391	2,6	2,2	6,3	0,0	235	50	2.952e-06	0.00074938	0.175,0.39	1.0,1.0	-0.718
MIR210HG	u87	10896	ENSG00000151006	PRSS53	16	-	31084118	31084335	31083424	31083809	31084557	31084703	10896	29,15	3,3	40,40	0,0	267	50	3.00082e-06	0.000749681	0.644,0.484	1.0,1.0	-0.436
MIR210HG	u87	25476	ENSG00000050426	LETMD1	12	+	51058005	51058128	51056349	51056502	51059360	51060363	25476	7,24	0,0	36,16	4,6	173	50	3.15361e-06	0.000775543	1.0,1.0	0.722,0.435	0.421
MIR210HG	u87	15283	ENSG00000155621	C9orf85	9	+	71947005	71947112	71911544	71911836	71971504	71971618	15283	14,21	0,0	15,14	4,3	157	50	3.61428e-06	0.000864365	1.0,1.0	0.544,0.598	0.429
MIR210HG	u87	6136	ENSG00000185246	PRPF39	14	+	45109893	45109993	45109615	45109780	45110093	45110176	6136	2,5	0,0	6,8	5,1	150	50	3.62463e-06	0.000864365	1.0,1.0	0.286,0.727	0.494
MIR210HG	u87	18816	ENSG00000156170	NDUFAF6	8	+	95034007	95034122	95031994	95032098	95035453	95035576	18816	8,11	0,0	7,6	1,4	165	50	4.0454e-06	0.000922761	1.0,1.0	0.68,0.313	0.503
MIR210HG	u87	31167	ENSG00000090554	FLT3LG	19	+	49478962	49479047	49476422	49476566	49480297	49480476	31167	3,1	1,3	3,4	0,0	135	50	4.02898e-06	0.000922761	0.526,0.11	1.0,1.0	-0.682
MIR210HG	u87	877	ENSG00000054148	PHPT1	9	+	136850502	136850560	136850012	136850137	136850754	136851024	877	34,17	303219	43,50	164204	108	50	3.99636e-06	0.000922761	0.049,0.035	0.108,0.102	-0.063
MIR210HG	u87	24495	ENSG00000167283	ATP5L	11	+	118405656	118405709	118403923	118403985	118406936	118407097	24495	3,3	0,2	0,0	3,3	103	50	4.90476e-06	0.0011028	1.0,0.421	0.0,0.0	0.711
MIR210HG	u87	5029	ENSG00000140876	NUDT7	16	+	77735827	77735986	77725430	77725584	77741581	77742260	5029	15,6	0,0	14,11	3,3	209	50	5.6067e-06	0.00124287	1.0,1.0	0.528,0.467	0.502
MIR210HG	u87	8055	ENSG00000175193	PARL	3	-	183833723	183833825	183833491	183833589	183840569	183840640	8055	119137	0,2	122133	9,10	152	50	5.81864e-06	0.00127194	1.0,0.958	0.817,0.814	0.164
MIR210HG	u87	9254	ENSG00000116288	PARK7	1	+	7969344	7969404	7965323	7965425	7970893	7970963	9254	671910	2,2	780767	17,13	110	50	6.93862e-06	0.00149599	0.993,0.995	0.954,0.964	0.035
MIR210HG	u87	17533	ENSG00000214827	MTCP1	X	-	155065905	155066057	155065618	155065789	155070693	155071226	17533	1,1	1,3	6,6	0,1	202	50	7.24409e-06	0.00154074	0.198,0.076	1.0,0.598	-0.662
MIR210HG	u87	6227	ENSG00000145740	SLC30A5	5	+	69128003	69128132	69123198	69123425	69129446	69131069	6227	56,34	0,0	55,40	3,7	179	50	8.04015e-06	0.00168725	1.0,1.0	0.837,0.615	0.274
MIR210HG	u87	17939	ENSG00000043143	JADE2	5	+	134576767	134577038	134573756	134573762	134578496	134579475	17939	7,11	0,0	28,19	1,7	321	50	8.75367e-06	0.00181282	1.0,1.0	0.813,0.297	0.445
MIR210HG	u87	11351	ENSG00000186312	CA5BP1	X	+	15692962	15693058	15688660	15688858	15702781	15703349	11351	2,4	2,2	4,1	0,0	146	50	1.05375e-05	0.0021539	0.255,0.407	1.0,1.0	-0.669
MIR210HG	u87	24228	ENSG00000243147	MRPL33	2	+	27774423	27774530	27772673	27772692	27779432	27779697	24228	255240	18,5	219284	0,3	157	50	1.08019e-05	0.00217964	0.819,0.939	1.0,0.968	-0.105
MIR210HG	u87	25399	ENSG00000122483	CCDC18	1	+	93270346	93270814	93264700	93264901	93278462	93278730	25399	3,1	0,0	4,7	1,2	518	50	1.3093e-05	0.00257588	1.0,1.0	0.279,0.253	0.734
MIR210HG	u87	6385	ENSG00000228742	RP5-884M6.1	7	+	106777541	106777732	106775958	106776022	106780649	106780942	6385	1,1	7,0	4,2	0,0	241	50	1.30563e-05	0.00257588	0.029,1.0	1.0,1.0	-0.486
MIR210HG	u87	25478	ENSG00000050426	LETMD1	12	+	51058031	51058128	51056349	51056502	51059360	51060401	25478	12,37	0,0	51,28	4,6	147	50	1.64129e-05	0.00307527	1.0,1.0	0.813,0.613	0.287
MIR210HG	u87	31971	ENSG00000129197	RPAIN	17	+	5428070	5428211	5422768	5422829	5432541	5432876	31971	53,44	4,7	66,56	0,1	191	50	1.6153e-05	0.00307527	0.776,0.622	1.0,0.936	-0.269
MIR210HG	u87	41080	ENSG00000105327	BBC3	19	-	47228157	47228446	47226563	47226754	47232514	47232766	41080	1,5	1,2	4,5	0,0	339	50	1.61286e-05	0.00307527	0.129,0.269	1.0,1.0	-0.801
MIR210HG	u87	9879	ENSG00000142864	SERBP1	1	-	67420008	67420186	67415165	67415339	67424199	67424277	9879	318558	0,0	440418	4,11	228	50	1.62798e-05	0.00307527	1.0,1.0	0.96,0.893	0.074
MIR210HG	u87	24319	ENSG00000257815	LINC01481	12	-	70243065	70243204	70242796	70242893	70243311	70243349	24319	5,4	3,1	7,15	0,0	189	50	1.75832e-05	0.00325579	0.306,0.514	1.0,1.0	-0.59
MIR210HG	u87	39750	ENSG00000121775	TMEM39B	1	+	32095659	32095762	32094783	32094971	32100441	32100562	39750	0,0	15,11	5,10	19,13	153	50	1.80076e-05	0.00327054	0.0,0.0	0.079,0.201	-0.14
MIR210HG	u87	6570	ENSG00000149196	C11orf73	11	+	86306244	86306482	86302222	86302478	86337378	86337530	6570	123113	9,4	112117	1,0	288	50	1.80784e-05	0.00327054	0.704,0.831	0.951,1.0	-0.208
MIR210HG	u87	42410	ENSG00000172594	SMPDL3A	6	+	122795676	122795890	122789169	122789458	122796823	122796968	42410	2,6	0,0	6,7	3,1	264	50	1.8809e-05	0.00336404	1.0,1.0	0.275,0.57	0.578
MIR210HG	u87	31967	ENSG00000129197	RPAIN	17	+	5425970	5426082	5422768	5422829	5432541	5432608	31967	19,23	4,7	21,24	0,1	162	50	2.05561e-05	0.00363519	0.594,0.504	1.0,0.881	-0.392
MIR210HG	u87	31961	ENSG00000129197	RPAIN	17	+	5425970	5426299	5422768	5422829	5432541	5432876	31961	31,36	4,7	34,34	0,1	379	50	2.47975e-05	0.00433653	0.506,0.404	1.0,0.818	-0.454
MIR210HG	u87	41122	ENSG00000111450	STX2	12	-	130795994	130796120	130790833	130791977	130798524	130798635	41122	1,5	0,0	5,4	3,1	176	50	2.56217e-05	0.00443142	1.0,1.0	0.321,0.532	0.574
MIR210HG	u87	20514	ENSG00000065029	ZNF76	6	+	35293750	35293915	35292880	35293044	35294455	35294552	20514	16,12	1,4	24,16	0,0	215	50	2.84989e-05	0.00486203	0.788,0.411	1.0,1.0	-0.4
MIR210HG	u87	6613	ENSG00000105643	ARRDC2	19	+	18007589	18007842	18007239	18007371	18008710	18008777	6613	1,1	0,4	6,1	0,0	303	50	2.87292e-05	0.00486203	1.0,0.04	1.0,1.0	-0.48
MIR210HG	u87	5453	ENSG00000115504	EHBP1	2	+	62949093	62949162	62948291	62948316	62955516	62955660	5453	1,5	1,3	2,2	0,0	119	50	2.90801e-05	0.00486906	0.296,0.412	1.0,1.0	-0.646
MIR210HG	u87	8886	ENSG00000110274	CEP164	11	+	117382795	117382942	117381700	117381868	117387202	117387412	8886	1,1	1,1	3,1	0,0	197	50	3.00719e-05	0.00498213	0.202,0.202	1.0,1.0	-0.798
MIR210HG	u87	41622	ENSG00000111325	OGFOD2	12	+	122977980	122978199	122976870	122976970	122978359	122978569	41622	4,11	3,1	9,7	0,0	269	50	3.04649e-05	0.00499465	0.199,0.672	1.0,1.0	-0.565
MIR210HG	u87	31959	ENSG00000129197	RPAIN	17	+	5425970	5428211	5422768	5422829	5432541	5432704	31959	86,91	4,7	105,98	0,1	2291	50	3.10065e-05	0.00503105	0.319,0.221	1.0,0.681	-0.571
MIR210HG	u87	40292	ENSG00000093144	ECHDC1	6	-	127316449	127316502	127314815	127314896	127327001	127327137	40292	9,76	0,0	34,47	3,6	103	50	3.21152e-05	0.00515776	1.0,1.0	0.846,0.792	0.181
MIR210HG	u87	28199	ENSG00000130803	ZNF317	19	+	9157833	9158075	9157267	9157394	9158825	9158908	28199	1,0	3,1	4,3	1,0	292	50	3.36306e-05	0.00534659	0.054,0.0	0.407,1.0	-0.676
MIR210HG	u87	13957	ENSG00000070010	UFD1L	22	-	19451877	19452000	19450624	19450744	19454801	19454830	13957	2,6	0,1	1,6	14,9	173	50	3.48761e-05	0.00548915	1.0,0.634	0.02,0.162	0.726
MIR210HG	u87	28591	ENSG00000157224	CLDN12	7	+	90466409	90466513	90405518	90405608	90479227	90479274	28591	4,9	0,1	1,2	3,1	154	50	3.56428e-05	0.00555427	1.0,0.745	0.098,0.394	0.627
MIR210HG	u87	9554	ENSG00000239665	RP11-295P9.3	10	+	13648619	13648768	13648084	13648230	13654352	13654427	9554	1,1	0,0	2,2	2,1	199	50	3.63286e-05	0.00560564	1.0,1.0	0.201,0.334	0.732
MIR210HG	u87	17941	ENSG00000043143	JADE2	5	+	134576767	134576896	134573644	134573762	134578496	134579475	17941	6,13	0,0	26,21	1,7	179	50	3.9304e-05	0.00596342	1.0,1.0	0.879,0.456	0.333
MIR210HG	u87	18233	ENSG00000149273	RPS3	11	+	75402303	75402446	75401639	75401733	75404019	75404207	18233	9531180	0,0	9321102	9,12	193	50	3.9405e-05	0.00596342	1.0,1.0	0.964,0.96	0.038
MIR210HG	u87	3298	ENSG00000030582	GRN	17	+	44346088	44346228	44345301	44345334	44349157	44349302	3298	1,2	0,0	1,0	0,3	190	50	4.02224e-05	0.00602914	1.0,1.0	1.0,0.0	0.5
MIR210HG	u87	34534	ENSG00000187634	SAMD11	1	+	941143	941306	939274	939412	942135	942251	34534	63194	4,7	80,93	0,0	213	50	4.16398e-05	0.00618272	0.787,0.867	1.0,1.0	-0.173
MIR210HG	u87	3614	ENSG00000026508	CD44	11	+	35211245	35211449	35189834	35189972	35214851	35214914	3614	11,27	0,0	37,30	2,4	254	50	4.39222e-05	0.00646067	1.0,1.0	0.785,0.596	0.309
MIR210HG	u87	9283	ENSG00000166411	IDH3A	15	+	78156907	78157162	78155212	78155251	78157547	78157631	9283	0,1	2,0	2,3	0,0	305	50	4.48829e-05	0.00654086	0.0,1.0	1.0,1.0	-0.5
MIR210HG	u87	22617	ENSG00000122033	MTIF3	13	-	27441016	27441077	27439988	27440449	27445087	27445137	22617	0,1	6,11	4,7	6,7	111	50	4.55766e-05	0.00658102	0.0,0.039	0.231,0.311	-0.252
MIR210HG	u87	238	ENSG00000177479	ARIH2	3	+	48924717	48924839	48922747	48922811	48927461	48927813	238	3,8	1,13	11,3	1,0	172	50	4.67616e-05	0.00669073	0.466,0.152	0.762,1.0	-0.572
MIR210HG	u87	41555	ENSG00000103494	RPGRIP1L	16	-	53622218	53622356	53619024	53619208	53636438	53636512	41555	2,0	4,2	6,1	1,0	188	50	5.01294e-05	0.00710799	0.117,0.0	0.615,1.0	-0.749
MIR210HG	u87	13786	ENSG00000072736	NFATC3	16	+	68214328	68214432	68190767	68191775	68226349	68226934	13786	7,5	0,1	4,0	1,7	154	50	5.19274e-05	0.00729719	1.0,0.619	0.565,0.0	0.527
MIR210HG	u87	17317	ENSG00000059588	TARBP1	1	-	234398381	234398553	234393645	234393837	234401180	234401216	17317	12,6	0,0	22,15	4,1	222	50	5.27062e-05	0.00734109	1.0,1.0	0.553,0.772	0.337
MIR210HG	u87	42121	ENSG00000166348	USP54	10	-	73504849	73504990	73500654	73500838	73505307	73505426	42121	1,13	2,2	10,15	0,0	191	50	5.43606e-05	0.00750509	0.116,0.63	1.0,1.0	-0.627
MIR210HG	u87	27911	ENSG00000105048	TNNT1	19	-	55141856	55142057	55137960	55138074	55145543	55145565	27911	54,35	1,6	65,55	0,0	251	50	6.18614e-05	0.0084664	0.915,0.537	1.0,1.0	-0.274
MIR210HG	u87	15100	ENSG00000175063	UBE2C	20	+	45815389	45815540	45813436	45813464	45815853	45815913	15100	11,23	0,0	17,17	1,4	201	50	6.51163e-05	0.00883504	1.0,1.0	0.809,0.514	0.339
MIR210HG	u87	23355	ENSG00000168010	ATG16L2	11	+	72823543	72823797	72822847	72822961	72824059	72824122	23355	4,2	1,2	5,3	0,0	304	50	6.60661e-05	0.0088873	0.397,0.141	1.0,1.0	-0.731
MIR210HG	u87	18431	ENSG00000108523	RNF167	17	+	4943178	4943284	4942850	4942941	4944557	4944638	18431	140123	11,3	102111	1,0	156	50	6.80527e-05	0.00907696	0.803,0.929	0.97,1.0	-0.119
MIR210HG	u87	12420	ENSG00000134333	LDHA	11	+	18399430	18399548	18396818	18396968	18402839	18403013	12420	7892649	0,30	30302084	0,0	168	50	7.15046e-05	0.00930092	1.0,0.963	1.0,1.0	-0.018
MIR210HG	u87	13463	ENSG00000273189	CTD-3148I10.15	19	+	49478908	49479047	49476422	49476566	49480297	49480476	13463	8,4	1,3	6,3	0,0	189	50	7.06756e-05	0.00930092	0.679,0.261	1.0,1.0	-0.53
MIR210HG	u87	37916	ENSG00000115652	UXS1	2	-	106096717	106096821	106093603	106094157	106098715	106098773	37916	46,24	0,0	46,30	3,4	154	50	7.1121e-05	0.00930092	1.0,1.0	0.833,0.709	0.229
MIR210HG	u87	36061	ENSG00000154222	CC2D1B	1	-	52354364	52354454	52353517	52353647	52354607	52354698	36061	1,2	16,29	7,9	13,16	140	50	7.22739e-05	0.00932392	0.022,0.024	0.161,0.167	-0.141
MIR210HG	u87	31152	ENSG00000183597	TANGO2	22	+	20055942	20056013	20052464	20052584	20061529	20061683	31152	6,16	3,2	15,12	0,0	121	50	7.29081e-05	0.00932927	0.452,0.768	1.0,1.0	-0.39
MIR210HG	u87	15511	ENSG00000084623	EIF3I	1	+	32226170	32226320	32224409	32224475	32228498	32228609	15511	5151017	23,0	828774	2,2	200	50	7.73888e-05	0.00982276	0.848,1.0	0.99,0.99	-0.066
MIR210HG	u87	29504	ENSG00000082515	MRPL22	5	+	154950802	154950938	154941216	154941265	154956370	154956436	29504	85121	2,10	97105	1,0	186	50	7.84017e-05	0.00987172	0.92,0.765	0.963,1.0	-0.139
MIR210HG	u87	4158	ENSG00000083845	RPS5	19	+	58387031	58387339	58386399	58386622	58388136	58388245	4158	199273	19,0	192259	0,0	358	50	8.0652e-05	0.00999513	0.594,1.0	1.0,1.0	-0.203
MIR210HG	u87	42339	ENSG00000204929	AC074391.1	2	+	65469513	65469611	65436710	65436882	65476257	65476349	42339	1,1	0,0	1,0	1,1	148	50	8.05653e-05	0.00999513	1.0,1.0	0.253,0.0	0.873
RP11-392P7.6	k562	20144	ENSG00000089157	RPLP0	12	-	120198853	120199000	120198553	120198631	120199117	120199205	20144	1368	0	1550	125	196	49	0	0	1	0.756	0.244
RP11-392P7.6	k562	19347	ENSG00000138326	RPS24	10	+	78040203	78040225	78037193	78037304	78040614	78040670	19347	339	1289	603	1224	71	49	7.77156e-16	3.48671e-12	0.154	0.254	-0.1
RP11-392P7.6	k562	3732	ENSG00000083845	RPS5	19	+	58387031	58387339	58386399	58386622	58388136	58388245	3732	383	27	639	0	357	49	3.29925e-12	9.86806e-09	0.661	1	-0.339
RP11-392P7.6	k562	14237	ENSG00000084623	EIF3I	1	+	32226402	32226530	32224409	32224475	32228498	32228609	14237	842	0	751	26	177	49	7.75849e-09	1.74042e-05	1	0.889	0.111
RP11-392P7.6	k562	15700	ENSG00000149806	FAU	11	-	65120980	65121036	65120629	65120806	65121499	65121644	15700	910	26	987	0	105	49	1.09764e-07	0.000196982	0.942	1	-0.058
RP11-392P7.6	k562	37690	ENSG00000165629	ATP5C1	10	+	7799771	7799915	7798989	7799194	7800026	7800091	37690	543	0	456	19	193	49	3.63954e-07	0.000544293	1	0.859	0.141
RP11-392P7.6	k562	18359	ENSG00000065978	YBX1	1	+	42696198	42696288	42693489	42693523	42696641	42696824	18359	1691	24	1794	0	139	49	3.47432e-06	0.00337058	0.961	1	-0.039
RP11-392P7.6	k562	19348	ENSG00000138326	RPS24	10	+	78040200	78040225	78037193	78037304	78040614	78040713	19348	173	1289	268	1224	74	49	2.90515e-06	0.00337058	0.082	0.127	-0.045
RP11-392P7.6	k562	21856	ENSG00000126267	COX6B1	19	+	35654570	35654671	35651232	35651349	35658593	35658726	21856	868	0	930	21	150	49	3.75636e-06	0.00337058	1	0.935	0.065
RP11-392P7.6	k562	2932	ENSG00000133226	SRRM1	1	+	24647078	24647208	24646666	24646789	24648858	24649029	2932	1	9	20	1	179	49	3.41585e-06	0.00337058	0.03	0.846	-0.816
RP11-392P7.6	k562	31480	ENSG00000142168	SOD1	21	+	31666448	31666518	31663789	31663886	31667257	31667375	31480	805	19	905	0	119	49	5.70307e-06	0.00465215	0.946	1	-0.054
RP11-392P7.6	k562	36946	ENSG00000237943	PRKCQ-AS1	10	+	6582137	6582201	6580424	6580927	6583675	6584028	36946	22	0	8	12	113	49	7.55107e-06	0.00564631	1	0.224	0.776
RP11-392P7.6	k562	37394	ENSG00000251022	THAP9-AS1	4	-	82895691	82895774	82893008	82894847	82897988	82898062	37394	2	9	16	0	132	49	8.38595e-06	0.00578824	0.076	1	-0.924
XLOC_026118	u87	23276	ENSG00000180902	D2HGDH	2	+	241748864	241749929	241744708	241744877	241750150	241750294	23276	7,1	0,0	1,7	7,1	1115	50	0	0	1.0,1.0	0.006,0.239	0.877
XLOC_026118	u87	34772	ENSG00000197586	ENTPD6	20	+	25196153	25196254	25195791	25195867	25206521	25206590	34772	1,1	0,0	1,0	2,5	151	50	1.8674e-13	1.47879e-09	1.0,1.0	0.142,0.0	0.929
XLOC_026118	u87	4417	ENSG00000198586	TLK1	2	-	171022871	171023129	171014850	171014948	171028338	171028405	4417	1,1	4,1	1,1	0,0	308	50	8.05345e-12	4.25168e-08	0.039,0.14	1.0,1.0	-0.91
XLOC_026118	u87	12485	ENSG00000159346	ADIPOR1	1	-	202954240	202954307	202950929	202951164	202958184	202958285	12485	1,1	0,0	2,0	3,3	117	50	6.41999e-11	2.54199e-07	1.0,1.0	0.222,0.0	0.889
XLOC_026118	u87	10051	ENSG00000109572	CLCN3	4	+	169717791	169717867	169713078	169713295	169719906	169720545	10051	11,3	0,0	2,3	11,3	126	50	1.54031e-10	3.58493e-07	1.0,1.0	0.067,0.284	0.825
XLOC_026118	u87	21507	ENSG00000161217	PCYT1A	3	-	196283474	196283538	196270414	196270541	196287614	196287713	21507	0,0	1,4	2,3	0,0	114	50	1.58445e-10	3.58493e-07	0.0,0.0	1.0,1.0	-1
XLOC_026118	u87	41459	ENSG00000111325	OGFOD2	12	+	122977980	122978057	122976870	122976970	122978359	122978547	41459	4,0	7,3	1,3	0,0	127	50	1.51113e-10	3.58493e-07	0.184,0.0	1.0,1.0	-0.908
XLOC_026118	u87	31277	ENSG00000178904	DPY19L3	19	+	32481040	32481940	32480398	32480557	32482078	32483326	31277	1,1	0,0	1,1	1,4	950	50	2.34686e-10	4.64619e-07	1.0,1.0	0.05,0.013	0.969
XLOC_026118	u87	36179	ENSG00000152348	ATG10	5	+	82252561	82252659	82178489	82178587	82276144	82276297	36179	10,8	10,14	7,14	0,0	148	50	3.46534e-10	6.09823e-07	0.253,0.162	1.0,1.0	-0.792
XLOC_026118	u87	20307	ENSG00000163939	PBRM1	3	-	52558248	52558413	52550746	52550817	52561766	52561968	20307	2,1	0,0	3,0	4,1	215	50	3.90807e-10	6.11502e-07	1.0,1.0	0.149,0.0	0.925
XLOC_026118	u87	41182	ENSG00000139631	CSAD	12	-	53171176	53171441	53170422	53170502	53171881	53171988	41182	5,0	4,1	5,3	0,0	315	50	4.24707e-10	6.11502e-07	0.166,0.0	1.0,1.0	-0.917
XLOC_026118	u87	28287	ENSG00000083097	DOPEY1	6	+	83164659	83164719	83162789	83162919	83167861	83168471	28287	0,0	2,2	3,2	0,0	110	50	5.23314e-10	6.90687e-07	0.0,0.0	1.0,1.0	-1
XLOC_026118	u87	3306	ENSG00000182095	TNRC18	7	-	5329936	5329969	5325095	5325248	5332621	5332878	3306	1,1	0,0	2,0	4,2	83	50	9.38264e-10	1.14309e-06	1.0,1.0	0.231,0.0	0.884
XLOC_026118	u87	28099	ENSG00000145246	ATP10D	4	+	47582868	47582961	47582030	47582064	47587018	47587206	28099	1,0	3,1	1,2	0,0	143	50	1.20504e-09	1.31966e-06	0.104,0.0	1.0,1.0	-0.948
XLOC_026118	u87	41185	ENSG00000139631	CSAD	12	-	53171272	53171441	53170422	53170502	53171881	53171988	41185	4,0	4,1	4,3	0,0	219	50	1.24984e-09	1.31966e-06	0.186,0.0	1.0,1.0	-0.907
XLOC_026118	u87	12816	ENSG00000157168	NRG1	8	+	32742007	32742075	32727948	32728078	32742674	32743224	12816	3,3	0,0	0,1	2,2	118	50	2.32917e-09	2.30559e-06	1.0,1.0	0.0,0.175	0.912
XLOC_026118	u87	36588	ENSG00000007541	PIGQ	16	+	581198	581341	580857	580972	582247	582309	36588	1,2	0,0	4,0	4,1	193	50	2.71975e-09	2.53385e-06	1.0,1.0	0.206,0.0	0.897
XLOC_026118	u87	21682	ENSG00000087460	GNAS	20	+	58889525	58889549	58889222	58889353	58895611	58895684	21682	4,1	0,0	0,0	1,1	74	50	4.36599e-09	3.84159e-06	1.0,1.0	0.0,0.0	1
XLOC_026118	u87	33352	ENSG00000176124	DLEU1	13	+	50083141	50083194	50082170	50082557	50104703	50107218	33352	11,14	0,0	3,3	4,4	103	50	4.69112e-09	3.91042e-06	1.0,1.0	0.267,0.267	0.733
XLOC_026118	u87	34021	ENSG00000168393	DTYMK	2	-	241681918	241682333	241678451	241678649	241685768	241685877	34021	10,8	0,0	7,7	5,4	465	50	6.39309e-09	5.06269e-06	1.0,1.0	0.131,0.158	0.855
XLOC_026118	u87	41183	ENSG00000139631	CSAD	12	-	53171325	53171441	53170422	53170502	53171881	53171988	41183	4,0	4,1	4,3	0,0	166	50	7.12344e-09	5.12823e-06	0.231,0.0	1.0,1.0	-0.884
XLOC_026118	u87	41460	ENSG00000111325	OGFOD2	12	+	122977980	122978199	122976870	122976970	122978359	122978569	41460	10,7	7,3	9,7	0,0	269	50	7.06663e-09	5.12823e-06	0.21,0.303	1.0,1.0	-0.744
XLOC_026118	u87	3411	ENSG00000106610	STAG3L4	7	+	67308576	67308652	67305986	67306083	67308934	67309139	3411	1,1	0,0	1,3	7,1	126	50	1.05825e-08	7.28719e-06	1.0,1.0	0.054,0.543	0.702
XLOC_026118	u87	41960	ENSG00000166348	USP54	10	-	73520907	73521027	73519796	73519992	73523582	73523750	41960	7,2	0,0	1,1	1,3	170	50	1.5688e-08	1.03528e-05	1.0,1.0	0.227,0.089	0.842
XLOC_026118	u87	40828	ENSG00000165629	ATP5C1	10	+	7799771	7799915	7798989	7799194	7800026	7800091	40828	594298	0,0	514507	12,15	194	50	2.17259e-08	1.37638e-05	1.0,1.0	0.917,0.897	0.093
XLOC_026118	u87	16804	ENSG00000174628	IQCK	16	+	19763847	19764112	19735352	19735450	19788837	19789238	16804	7,6	0,0	5,6	1,4	315	50	2.59958e-08	1.58355e-05	1.0,1.0	0.442,0.192	0.683
XLOC_026118	u87	26221	ENSG00000119844	AFTPH	2	+	64579485	64581273	64572945	64573068	64585421	64585545	26221	6,8	0,0	5,5	2,1	1838	50	2.83656e-08	1.60448e-05	1.0,1.0	0.064,0.12	0.908
XLOC_026118	u87	40823	ENSG00000101844	ATG4A	X	+	108126792	108127094	108126076	108126187	108128780	108128852	40823	3,4	3,4	1,2	0,0	352	50	2.79551e-08	1.60448e-05	0.124,0.124	1.0,1.0	-0.876
XLOC_026118	u87	20232	ENSG00000109920	FNBP4	11	-	47725736	47725836	47724471	47724778	47731373	47731561	20232	7,5	0,0	12,3	4,4	150	50	3.47569e-08	1.89821e-05	1.0,1.0	0.5,0.2	0.65
XLOC_026118	u87	41288	ENSG00000108946	PRKAR1A	17	+	68514986	68515119	68511779	68512142	68515393	68515576	41288	5,5	4,2	4,2	0,0	183	50	4.3643e-08	2.30406e-05	0.255,0.406	1.0,1.0	-0.669
XLOC_026118	u87	41456	ENSG00000111325	OGFOD2	12	+	122977980	122978091	122976870	122976970	122978359	122978569	41456	6,3	7,3	6,4	0,0	161	50	4.60138e-08	2.35086e-05	0.21,0.237	1.0,1.0	-0.776
XLOC_026118	u87	16787	ENSG00000174748	RPL15	3	+	23917532	23917665	23917147	23917173	23917849	23918031	16787	2,1	0,0	2,1	6,7	183	50	7.10208e-08	3.51509e-05	1.0,1.0	0.083,0.038	0.94
XLOC_026118	u87	30780	ENSG00000126804	ZBTB1	14	+	64511248	64511384	64504776	64504946	64521486	64523898	30780	4,2	6,2	1,2	0,0	186	50	8.35755e-08	3.89314e-05	0.152,0.212	1.0,1.0	-0.818
XLOC_026118	u87	39897	ENSG00000167985	SDHAF2	11	+	61436760	61436960	61430130	61430182	61437624	61437848	39897	6,4	0,0	11,13	5,2	250	50	8.24576e-08	3.89314e-05	1.0,1.0	0.306,0.565	0.565
XLOC_026118	u87	44159	ENSG00000196204	RNF216P1	7	+	4995474	4995582	4989062	4989177	4996609	4998169	44159	3,2	0,0	2,4	1,4	158	50	9.77877e-08	4.30211e-05	1.0,1.0	0.388,0.24	0.686
XLOC_026118	u87	45023	ENSG00000163686	ABHD6	3	+	58249877	58249942	58237505	58237916	58256561	58256705	45023	2,2	4,1	2,2	0,0	115	50	9.65383e-08	4.30211e-05	0.179,0.465	1.0,1.0	-0.678
XLOC_026118	u87	7969	ENSG00000085063	CD59	11	-	33702667	33702737	33698261	33698514	33710205	33710343	7969	1,31	0,1	1,4	6,2	120	50	2.19661e-07	9.40268e-05	1.0,0.928	0.065,0.455	0.704
XLOC_026118	u87	14382	ENSG00000122705	CLTA	9	+	36197550	36197588	36190922	36191273	36204067	36204179	14382	68,27	0,0	80,93	10,14	88	50	2.4348e-07	0.00010148	1.0,1.0	0.82,0.791	0.195
XLOC_026118	u87	9691	ENSG00000087586	AURKA	20	-	56390555	56390665	56388155	56388202	56391942	56392131	9691	40,27	0,0	22,25	6,4	160	50	3.23798e-07	0.000131495	1.0,1.0	0.534,0.661	0.402
XLOC_026118	u87	35383	ENSG00000109390	NDUFC1	4	-	139297384	139297443	139295731	139295960	139302415	139302479	35383	0,1	2,2	7,2	1,0	109	50	4.11046e-07	0.000162754	0.0,0.187	0.763,1.0	-0.788
XLOC_026118	u87	31055	ENSG00000090554	FLT3LG	19	+	49478962	49479047	49476422	49476566	49480297	49480476	31055	3,1	4,1	3,4	0,0	135	50	4.29921e-07	0.000166075	0.217,0.27	1.0,1.0	-0.756
XLOC_026118	u87	19283	ENSG00000020577	SAMD4A	14	+	54737023	54737287	54702061	54702580	54748814	54748924	19283	1,7	3,1	12,2	0,0	314	50	5.16161e-07	0.000194642	0.05,0.527	1.0,1.0	-0.712
XLOC_026118	u87	9739	ENSG00000116747	TROVE2	1	+	193059873	193060222	193059658	193059776	193069033	193069179	9739	7,5	0,0	1,1	1,1	399	50	7.28578e-07	0.000268354	1.0,1.0	0.111,0.111	0.889
XLOC_026118	u87	26710	ENSG00000141959	PFKL	21	+	44305799	44305935	44305256	44305417	44306680	44306754	26710	1,1	1,2	1,1	0,0	186	50	9.3415e-07	0.000336251	0.212,0.118	1.0,1.0	-0.835
XLOC_026118	u87	12750	ENSG00000137807	KIF23	15	+	69425281	69425323	69423158	69423329	69426069	69426182	12750	6,10	0,0	1,4	6,1	92	50	1.01348e-06	0.000348494	1.0,1.0	0.083,0.685	0.616
XLOC_026118	u87	1372	ENSG00000132716	DCAF8	1	-	160261284	160261358	160243959	160244034	160262275	160262476	1372	5,2	1,5	4,2	0,0	124	50	1.03417e-06	0.000348494	0.668,0.139	1.0,1.0	-0.597
XLOC_026118	u87	31035	ENSG00000183597	TANGO2	22	+	20053436	20053551	20052464	20052584	20061529	20061681	31035	6,8	2,4	5,6	0,0	165	50	1.02398e-06	0.000348494	0.476,0.377	1.0,1.0	-0.574
XLOC_026118	u87	22858	ENSG00000185480	PARPBP	12	+	102178591	102178770	102165728	102165883	102182548	102182627	22858	9,4	3,2	3,4	0,0	229	50	1.0956e-06	0.000361503	0.396,0.304	1.0,1.0	-0.65
XLOC_026118	u87	45247	ENSG00000206530	CFAP44	3	-	113293951	113294038	113290852	113291748	113294686	113294821	45247	3,2	0,0	3,7	3,2	137	50	1.57448e-06	0.000502598	1.0,1.0	0.267,0.561	0.586
XLOC_026118	u87	6729	ENSG00000120662	MTRF1	13	-	41262047	41262331	41260492	41260915	41263484	41263569	6729	5,4	0,0	3,0	2,1	334	50	1.58668e-06	0.000502598	1.0,1.0	0.183,0.0	0.908
XLOC_026118	u87	30710	ENSG00000166979	EVA1C	21	+	32453311	32453508	32412380	32413013	32467695	32467848	30710	4,3	0,0	11,15	1,5	247	50	1.67807e-06	0.000511348	1.0,1.0	0.69,0.378	0.466
XLOC_026118	u87	414	ENSG00000163660	CCNL1	3	-	157151728	157151930	157150281	157150381	157152176	157152241	414	17,7	5,2	7,8	0,0	252	50	1.67888e-06	0.000511348	0.403,0.41	1.0,1.0	-0.594
XLOC_026118	u87	31847	ENSG00000129197	RPAIN	17	+	5428070	5428211	5422768	5422829	5432541	5432876	31847	54,23	11,2	66,56	0,1	191	50	1.81183e-06	0.00054143	0.562,0.751	1.0,0.936	-0.311
XLOC_026118	u87	10828	ENSG00000110931	CAMKK2	12	-	121248605	121248734	121245139	121245240	121249786	121249874	10828	15,12	0,0	9,17	3,4	179	50	1.90358e-06	0.000558314	1.0,1.0	0.456,0.543	0.5
XLOC_026118	u87	13309	ENSG00000149547	EI24	11	+	125570103	125570190	125569279	125569573	125572457	125572569	13309	2,4	1,0	0,1	3,7	137	50	2.46033e-06	0.000708486	0.422,1.0	0.0,0.05	0.686
XLOC_026118	u87	6582	ENSG00000149196	C11orf73	11	+	86306244	86306482	86302222	86302478	86337378	86337530	6582	87,80	7,5	112117	1,0	288	50	2.96198e-06	0.000837712	0.683,0.735	0.951,1.0	-0.266
XLOC_026118	u87	30668	ENSG00000166946	CCNDBP1	15	+	43185819	43186233	43185117	43185607	43189198	43189280	30668	44,38	0,0	31,26	3,3	464	50	3.2968e-06	0.000916049	1.0,1.0	0.527,0.483	0.495
XLOC_026118	u87	22817	ENSG00000229043	AC091729.9	7	+	1162684	1162728	1162351	1162543	1162961	1163217	22817	3,2	0,1	1,0	4,2	94	50	3.62779e-06	0.000973846	1.0,0.515	0.117,0.0	0.699
XLOC_026118	u87	31833	ENSG00000105176	URI1	19	+	29971192	29971227	29942250	29942664	29985222	29985301	31833	4,2	0,2	0,0	2,3	85	50	3.56854e-06	0.000973846	1.0,0.37	0.0,0.0	0.685
XLOC_026118	u87	13446	ENSG00000273189	CTD-3148I10.15	19	+	49478908	49479047	49476422	49476566	49480297	49480476	13446	9,2	4,1	6,3	0,0	189	50	3.81337e-06	0.0010066	0.373,0.346	1.0,1.0	-0.641
XLOC_026118	u87	30704	ENSG00000166979	EVA1C	21	+	32457596	32457720	32412436	32413013	32467695	32467848	30704	11,10	0,0	10,9	1,5	174	50	4.10892e-06	0.00106684	1.0,1.0	0.742,0.341	0.459
XLOC_026118	u87	31840	ENSG00000129197	RPAIN	17	+	5426235	5426299	5422768	5422829	5432541	5432876	31840	13,3	11,2	5,15	0,1	114	50	4.84965e-06	0.00123885	0.341,0.397	1.0,0.868	-0.565
XLOC_026118	u87	36094	ENSG00000178694	NSUN3	3	+	94063811	94064124	94063060	94063138	94064436	94064546	36094	4,2	2,1	3,3	0,0	363	50	5.46237e-06	0.00137322	0.216,0.216	1.0,1.0	-0.784
XLOC_026118	u87	16115	ENSG00000092020	PPP2R3C	14	-	35116609	35116737	35110524	35110629	35121901	35122101	16115	18,12	3,3	16,9	0,0	178	50	5.95326e-06	0.00145304	0.628,0.529	1.0,1.0	-0.421
XLOC_026118	u87	42296	ENSG00000137764	MAP2K5	15	+	67727915	67727945	67703336	67703408	67748230	67748257	42296	2,1	0,0	4,7	2,5	80	50	5.96334e-06	0.00145304	1.0,1.0	0.556,0.467	0.488
XLOC_026118	u87	19812	ENSG00000168137	SETD5	3	+	9454004	9454101	9453738	9453868	9464424	9464954	19812	0,0	2,2	2,3	1,0	147	50	6.79941e-06	0.00163165	0.0,0.0	0.405,1.0	-0.703
XLOC_026118	u87	31843	ENSG00000129197	RPAIN	17	+	5425970	5426082	5422768	5422829	5432541	5432608	31843	22,11	11,2	21,24	0,1	162	50	7.40105e-06	0.00174952	0.382,0.629	1.0,0.881	-0.435
XLOC_026118	u87	31835	ENSG00000129197	RPAIN	17	+	5425970	5428211	5422768	5422829	5432541	5432704	31835	97,48	11,2	105,98	0,1	2291	50	8.72143e-06	0.00200189	0.161,0.344	1.0,0.681	-0.588
XLOC_026118	u87	31837	ENSG00000129197	RPAIN	17	+	5425970	5426299	5422768	5422829	5432541	5432876	31837	34,18	11,2	34,34	0,1	379	50	8.71977e-06	0.00200189	0.29,0.543	1.0,0.818	-0.493
XLOC_026118	u87	3483	ENSG00000167377	ZNF23	16	-	71456071	71456121	71454041	71454168	71456763	71456828	3483	2,2	1,0	0,0	1,3	100	50	9.5055e-06	0.00215069	0.5,1.0	0.0,0.0	0.75
XLOC_026118	u87	26773	ENSG00000168646	AXIN2	17	-	65536868	65537063	65536319	65536553	65537323	65537835	26773	1,0	0,4	1,1	0,0	245	50	9.8348e-06	0.00219385	1.0,0.0	1.0,1.0	-0.5
XLOC_026118	u87	12513	ENSG00000267002	RP11-242D8.1	17	-	43159422	43159727	43148367	43148783	43166979	43167849	12513	4,3	0,0	3,4	1,2	355	50	1.23891e-05	0.00272526	1.0,1.0	0.297,0.22	0.742
XLOC_026118	u87	30789	ENSG00000129158	SERGEF	11	-	17959469	17959636	17878207	17878244	17988596	17988757	30789	38,27	0,1	24,31	6,5	217	50	1.3213e-05	0.00286667	1.0,0.862	0.48,0.588	0.397
XLOC_026118	u87	25188	ENSG00000171055	FEZ2	2	-	36560784	36560865	36558437	36558513	36561337	36561498	25188	4,2	0,0	0,2	1,2	131	50	1.51917e-05	0.00325144	1.0,1.0	0.0,0.276	0.862
XLOC_026118	u87	9871	ENSG00000142864	SERBP1	1	-	67420008	67420186	67415165	67415339	67424199	67424277	9871	595296	0,0	440418	4,11	228	50	1.55274e-05	0.00327897	1.0,1.0	0.96,0.893	0.074
XLOC_026118	u87	15495	ENSG00000084623	EIF3I	1	+	32226170	32226320	32224409	32224475	32228498	32228609	15495	981508	24,1	828774	2,2	200	50	1.68122e-05	0.00350358	0.911,0.992	0.99,0.99	-0.038
XLOC_026118	u87	26255	ENSG00000150756	FAM173B	5	-	10235210	10235261	10227579	10227647	10236477	10236615	26255	7,1	0,0	6,3	1,4	101	50	1.85873e-05	0.00382319	1.0,1.0	0.748,0.271	0.49
XLOC_026118	u87	9288	ENSG00000158402	CDC25C	5	-	138326020	138326054	138319218	138319374	138328483	138328529	9288	6,1	2,0	1,0	5,3	84	50	1.93877e-05	0.0039367	0.641,1.0	0.106,0.0	0.767
XLOC_026118	u87	464	ENSG00000110844	PRPF40B	12	+	49632595	49632623	49631859	49631925	49632854	49632880	464	3,1	0,0	1,2	1,3	78	50	2.00452e-05	0.00401868	1.0,1.0	0.391,0.299	0.655
XLOC_026118	u87	15493	ENSG00000084623	EIF3I	1	+	32226402	32226530	32224409	32224475	32228498	32228609	15493	717415	24,1	610585	2,2	178	50	2.13443e-05	0.00422563	0.894,0.991	0.988,0.988	-0.045
XLOC_026118	u87	42058	ENSG00000174483	BBS1	11	+	66523171	66523365	66521269	66521376	66523455	66523531	42058	0,0	2,2	4,5	1,1	244	50	2.16957e-05	0.00424217	0.0,0.0	0.45,0.506	-0.478
XLOC_026118	u87	17859	ENSG00000214595	EML6	2	+	54966722	54966880	54964570	54964733	54966999	54967231	17859	1,1	1,1	1,2	0,0	208	50	2.25913e-05	0.00432551	0.194,0.194	1.0,1.0	-0.806
XLOC_026118	u87	33149	ENSG00000157764	BRAF	7	-	140734616	140734770	140719326	140726516	140739811	140739946	33149	3,5	0,0	4,6	3,1	204	50	2.29412e-05	0.00432551	1.0,1.0	0.246,0.595	0.58
XLOC_026118	u87	40183	ENSG00000031823	RANBP3	19	-	5950716	5950872	5941798	5941835	5951392	5951596	40183	2,2	0,0	1,1	1,1	206	50	2.28563e-05	0.00432551	1.0,1.0	0.195,0.195	0.805
XLOC_026118	u87	13329	ENSG00000120458	MSANTD2	11	-	124779049	124779139	124774803	124774818	124799870	124800364	13329	0,0	1,1	2,4	1,1	140	50	2.61791e-05	0.00487793	0.0,0.0	0.417,0.588	-0.502
XLOC_026118	u87	34252	ENSG00000090266	NDUFB2	7	+	140700869	140700959	140696991	140697074	140702865	140703010	34252	2,1	0,0	1,0	0,5	140	50	2.74646e-05	0.00505796	1.0,1.0	1.0,0.0	0.5
XLOC_026118	u87	13869	ENSG00000258644	SYNJ2BP-COX16	14	-	70388469	70388606	70375675	70375771	70416899	70417074	13869	27,22	4,2	28,19	0,0	187	50	2.94133e-05	0.00535457	0.643,0.746	1.0,1.0	-0.305
XLOC_026118	u87	9782	ENSG00000184381	PLA2G6	22	-	38128268	38128430	38126370	38126449	38129453	38129562	9782	0,1	3,0	1,1	0,0	212	50	2.97731e-05	0.00535848	0.0,1.0	1.0,1.0	-0.5
XLOC_026118	u87	32819	ENSG00000168958	MFF	2	+	227352513	227352573	227347225	227347384	227355676	227355761	32819	64,46	0,0	75,53	9,2	110	50	3.1949e-05	0.00568549	1.0,1.0	0.791,0.923	0.143
XLOC_026118	u87	30401	ENSG00000088986	DYNLL1	12	+	120495283	120495437	120493802	120493925	120496415	120496547	30401	1,0	0,3	1,1	0,0	204	50	3.30814e-05	0.00582159	1.0,0.0	1.0,1.0	-0.5
XLOC_026118	u87	30669	ENSG00000166946	CCNDBP1	15	+	43185819	43185879	43185438	43185607	43189198	43189280	30669	6,10	0,0	9,12	3,3	110	50	3.47319e-05	0.00604488	1.0,1.0	0.577,0.645	0.389
XLOC_026118	u87	28288	ENSG00000184402	SS18L1	20	+	62154280	62154465	62143794	62143889	62158671	62158942	28288	5,0	1,2	6,3	0,0	235	50	3.55401e-05	0.00611831	0.515,0.0	1.0,1.0	-0.742
XLOC_026118	u87	31039	ENSG00000183597	TANGO2	22	+	20055942	20056013	20052464	20052584	20061529	20061683	31039	17,18	2,4	15,12	0,0	121	50	3.65184e-05	0.00621913	0.778,0.65	1.0,1.0	-0.286
XLOC_026118	u87	25636	ENSG00000177225	PDDC1	11	-	770313	770398	767219	767373	771332	771426	25636	19,11	2,1	11,14	8,15	135	50	3.74508e-05	0.00631005	0.779,0.803	0.337,0.257	0.494
XLOC_026118	u87	16634	ENSG00000121753	ADGRB2	1	-	31735182	31735281	31732971	31733143	31735579	31735665	16634	0,1	4,0	1,1	0,0	149	50	3.83599e-05	0.00639521	0.0,1.0	1.0,1.0	-0.5
XLOC_026118	u87	30596	ENSG00000143569	UBAP2L	1	+	154269361	154269412	154268759	154268954	154270199	154270564	30596	4,4	2,3	0,1	2,9	101	50	4.95839e-05	0.00818032	0.498,0.398	0.0,0.052	0.422
XLOC_026118	u87	3951	ENSG00000128294	TPST2	22	-	26547499	26547618	26544603	26544675	26590052	26590125	3951	3,1	0,0	0,1	1,1	169	50	5.36687e-05	0.00876293	1.0,1.0	0.0,0.228	0.886
XLOC_026118	u87	21366	ENSG00000254772	EEF1G	11	-	62570964	62571108	62567398	62567528	62571539	62571682	21366	1182749	20,0	11141146	0,0	194	50	5.52929e-05	0.00884574	0.938,1.0	1.0,1.0	-0.031
XLOC_026118	u87	43452	ENSG00000125967	NECAB3	20	-	33659496	33659550	33658721	33658834	33659652	33659732	43452	13,4	3,2	25,16	0,0	104	50	5.5078e-05	0.00884574	0.676,0.49	1.0,1.0	-0.417
XLOC_026118	u87	35382	ENSG00000109390	NDUFC1	4	-	139297384	139297443	139295731	139295960	139300601	139301210	35382	1,1	1,2	7,2	1,0	109	50	5.74146e-05	0.00909332	0.314,0.187	0.763,1.0	-0.631
XLOC_026118	u87	29645	ENSG00000163319	MRPS18C	4	+	83458345	83458429	83456908	83456958	83459739	83459797	29645	133,59	0,2	83101	8,7	134	50	6.19527e-05	0.00971492	1.0,0.917	0.795,0.843	0.14
XLOC_026118	u87	22986	ENSG00000115827	DCAF17	2	+	171458371	171458477	171457970	171458075	171468887	171469030	22986	1,4	0,0	3,0	2,1	156	50	6.26772e-05	0.00973217	1.0,1.0	0.325,0.0	0.838
XLOC_026118	u87	21619	ENSG00000270898	GPR75-ASB3	2	-	53763481	53763606	53750914	53750941	53765376	53765585	21619	1,1	0,0	4,0	1,2	175	50	6.41611e-05	0.00986586	1.0,1.0	0.533,0.0	0.734
XLOC_026118	u87	42657	ENSG00000118495	PLAGL1	6	-	143965849	143966198	143964786	143964818	143968906	143968978	42657	5,3	1,2	3,4	0,0	399	50	6.48373e-05	0.00987397	0.385,0.158	1.0,1.0	-0.728
XLOC_026118	u87	35268	ENSG00000145725	PPIP5K2	5	+	103183233	103183407	103180020	103180188	103184671	103184744	35268	1,5	3,3	8,7	0,1	224	50	6.56256e-05	0.00989884	0.069,0.271	1.0,0.61	-0.635
gal4	hela	34586	ENSG00000140988	RPS2	16	-	1962496	1962656	1962060	1962270	1962735	1962909	34586	5045	371	1237	0	209	49	0	0	0.761	1	-0.239
gal4	hela	42900	ENSG00000092841	MYL6	12	+	56160625	56160670	56160242	56160320	56161386	56161550	42900	736	669	340	119	94	49	1.11022e-16	7.40574e-13	0.364	0.598	-0.234
gal4	hela	35005	ENSG00000112695	COX7A2	6	-	75240276	75240385	75237786	75237988	75241175	75241265	35005	973	91	410	1	158	49	5.93081e-13	2.63743e-09	0.768	0.992	-0.224
gal4	hela	25527	ENSG00000168003	SLC3A2	11	+	62876783	62876879	62871576	62871669	62881018	62881447	25527	408	151	133	138	145	49	2.10143e-11	7.00879e-08	0.477	0.246	0.231
gal4	hela	13285	ENSG00000173436	MINOS1	1	+	19617257	19617336	19597000	19597109	19622099	19622147	13285	17	78	15	0	128	49	3.66443e-10	8.02911e-07	0.077	1	-0.923
gal4	hela	25391	ENSG00000161547	SRSF2	17	-	76735771	76735875	76735060	76735158	76736153	76736464	25391	223	286	101	315	153	49	4.33875e-10	8.02911e-07	0.2	0.093	0.107
gal4	hela	35004	ENSG00000112695	COX7A2	6	-	75240300	75240385	75237674	75237988	75241175	75241265	35004	1693	91	526	1	134	49	4.8147e-10	8.02911e-07	0.872	0.995	-0.123
gal4	hela	8859	ENSG00000103121	CMC2	16	-	80980769	80980879	80975801	80976179	80981805	80981877	8859	200	155	74	168	159	49	4.27782e-10	8.02911e-07	0.285	0.12	0.165
gal4	hela	32911	ENSG00000137955	RABGGTB	1	+	75794083	75794233	75792180	75792306	75794509	75794803	32911	1304	51	636	0	199	49	2.01066e-09	2.98047e-06	0.863	1	-0.137
gal4	hela	36062	ENSG00000175061	LRRC75A-AS1	17	+	16439580	16439703	16439326	16439414	16440184	16440253	36062	914	322	427	66	172	49	3.48808e-09	4.65345e-06	0.447	0.648	-0.201
gal4	hela	25524	ENSG00000168003	SLC3A2	11	+	62876786	62876879	62871576	62871669	62881018	62881447	25524	393	151	148	138	142	49	5.56141e-09	6.74498e-06	0.473	0.27	0.203
gal4	hela	36068	ENSG00000175061	LRRC75A-AS1	17	+	16439527	16439703	16439326	16439414	16440184	16440253	36068	1227	322	547	66	225	49	1.28068e-08	1.42379e-05	0.454	0.643	-0.189
gal4	hela	19535	ENSG00000065978	YBX1	1	+	42696198	42696288	42693489	42693523	42696641	42696824	19535	2051	59	756	0	139	49	2.9548e-08	3.03231e-05	0.925	1	-0.075
gal4	hela	36425	ENSG00000169045	HNRNPH1	5	-	179621842	179621976	179621241	179621397	179623036	179623164	36425	46	124	5	119	183	49	3.55158e-08	3.38441e-05	0.09	0.011	0.079
gal4	hela	35669	ENSG00000115268	RPS15	19	+	1439605	1439826	1438806	1438892	1440018	1440253	35669	72	2510	24	376	270	49	7.53133e-08	6.69837e-05	0.005	0.011	-0.006
gal4	hela	23422	ENSG00000177954	RPS27	1	+	153990913	153991034	153990762	153990802	153991114	153991223	23422	43	67	34	6	170	49	3.16371e-07	0.000263794	0.156	0.62	-0.464
gal4	hela	17618	ENSG00000011052	NME1-NME2	17	+	51154224	51154444	51153635	51153662	51155650	51155780	17618	157	347	81	70	269	49	7.22925e-07	0.000567326	0.076	0.174	-0.098
gal4	hela	42170	ENSG00000135624	CCT7	2	+	73251225	73251432	73250305	73250438	73252639	73253004	42170	3049	38	1501	0	256	49	9.15949e-07	0.000678871	0.939	1	-0.061
gal4	hela	2514	ENSG00000126432	PRDX5	11	+	64319733	64319868	64318087	64318386	64320660	64320792	2514	1472	40	546	0	184	49	3.57484e-06	0.0025101	0.907	1	-0.093
gal4	hela	19548	ENSG00000101161	PRPF6	20	+	64025938	64026058	64024554	64024693	64026981	64027158	19548	177	0	48	8	169	49	4.34961e-06	0.00289195	1	0.635	0.365
gal4	hela	39433	ENSG00000135446	CDK4	12	-	57749453	57749504	57747726	57748617	57750655	57750765	39433	391	1	98	9	100	49	4.55221e-06	0.00289195	0.995	0.842	0.153
gal4	hela	21633	ENSG00000166164	BRD7	16	-	50350022	50350167	50339975	50340086	50354424	50354482	21633	43	0	6	7	194	49	5.78319e-06	0.00350698	1	0.178	0.822
gal4	hela	12800	ENSG00000110711	AIP	11	+	67489266	67489455	67487005	67487185	67490037	67490214	12800	199	0	45	7	238	49	7.18678e-06	0.00416864	1	0.57	0.43
gal4	hela	9619	ENSG00000142864	SERBP1	1	-	67420008	67420186	67415165	67415339	67424199	67424277	9619	2146	27	1295	0	227	49	1.05702e-05	0.00587572	0.945	1	-0.055
gal4	hela	25005	ENSG00000177225	PDDC1	11	-	770992	771104	770313	770398	771332	771426	25005	69	5	15	13	161	49	1.37608e-05	0.0070609	0.808	0.26	0.548
gal4	hela	25806	ENSG00000173915	USMG5	10	-	103395745	103396032	103392370	103392466	103396408	103396441	25806	471	318	119	34	336	49	1.32525e-05	0.0070609	0.178	0.338	-0.16
gal4	hela	24802	ENSG00000213593	TMX2	11	+	57737835	57738026	57737607	57737668	57738353	57738430	24802	232	15	134	34	240	49	1.52813e-05	0.00755067	0.759	0.446	0.313
gal4	hela	24800	ENSG00000213593	TMX2	11	+	57737785	57738026	57737607	57737668	57738353	57738417	24800	234	15	136	34	290	49	1.65191e-05	0.00787074	0.725	0.403	0.322
gal4	hela	12626	ENSG00000119383	PPP2R4	9	+	129127963	129128068	129123051	129123138	129128984	129129110	12626	21	56	13	2	154	49	2.0123e-05	0.00907093	0.107	0.674	-0.567
gal4	hela	28558	ENSG00000105197	TIMM50	19	+	39483134	39483156	39482884	39482916	39485687	39485807	28558	50	0	15	8	71	49	2.03979e-05	0.00907093	1	0.564	0.436
gal4	hela	4668	ENSG00000003509	NDUFAF7	2	+	37242634	37242693	37241577	37241637	37243862	37243973	4668	27	1	0	5	108	49	2.14341e-05	0.00922427	0.925	0	0.925
XLOC_015111	u87	39659	ENSG00000026025	VIM	10	+	17235845	17236379	17235168	17235389	17237229	17237593	39659	2170214200	3179	1630916817	0,0	584	50	1.19904e-14	1.89844e-10	0.998,0.872	1.0,1.0	-0.065
XLOC_015111	u87	6989	ENSG00000148950	IMMP1L	11	-	31469757	31469797	31463171	31463305	31509518	31509603	6989	5,2	0,0	0,1	5,2	90	50	1.1483e-12	9.09055e-09	1.0,1.0	0.0,0.217	0.891
XLOC_015111	u87	21683	ENSG00000138303	ASCC1	10	-	72102333	72102412	72096520	72097450	72102849	72102967	21683	1,3	0,0	0,1	3,3	129	50	8.76044e-12	4.62347e-08	1.0,1.0	0.0,0.114	0.943
XLOC_015111	u87	42076	ENSG00000166348	USP54	10	-	73534599	73534770	73530703	73530835	73536268	73536437	42076	1,1	1,4	2,1	0,0	221	50	2.79486e-11	1.10628e-07	0.185,0.054	1.0,1.0	-0.881
XLOC_015111	u87	44905	ENSG00000158850	B4GALT3	1	-	161176911	161177103	161176433	161176579	161177422	161177497	44905	0,1	2,2	2,1	0,0	242	50	1.20048e-10	3.16786e-07	0.0,0.094	1.0,1.0	-0.953
XLOC_015111	u87	44907	ENSG00000158850	B4GALT3	1	-	161176911	161177106	161176433	161176579	161177422	161177468	44907	0,1	2,2	2,1	0,0	245	50	1.1665e-10	3.16786e-07	0.0,0.093	1.0,1.0	-0.954
XLOC_015111	u87	21492	ENSG00000161217	PCYT1A	3	-	196283474	196283538	196270414	196270541	196287614	196287713	21492	0,0	3,2	2,3	0,0	114	50	1.56931e-10	3.54955e-07	0.0,0.0	1.0,1.0	-1
XLOC_015111	u87	9520	ENSG00000123106	CCDC91	12	+	28255580	28255662	28190445	28190641	28257201	28257245	9520	4,3	0,0	4,1	4,4	132	50	1.95571e-10	3.87059e-07	1.0,1.0	0.275,0.087	0.819
XLOC_015111	u87	24932	ENSG00000103064	SLC7A6	16	+	68273821	68273904	68266601	68266721	68274690	68275001	24932	1,3	0,0	1,0	5,3	133	50	4.12291e-10	5.49728e-07	1.0,1.0	0.07,0.0	0.965
XLOC_015111	u87	35560	ENSG00000140988	RPS2	16	-	1962496	1962656	1962060	1962270	1962735	1962909	35560	19511299	0,0	15391892	5,40	210	50	3.3857e-10	5.49728e-07	1.0,1.0	0.987,0.918	0.047
XLOC_015111	u87	44073	ENSG00000112763	BTN2A1	6	+	26462796	26462897	26459480	26459828	26463243	26463525	44073	4,3	0,0	2,0	4,1	151	50	3.79145e-10	5.49728e-07	1.0,1.0	0.142,0.0	0.929
XLOC_015111	u87	9317	ENSG00000122545	2018-09-07	7	+	35879595	35879719	35873640	35873775	35879822	35879940	9317	1,3	0,0	0,0	3,5	174	50	4.16645e-10	5.49728e-07	1.0,1.0	0.0,0.0	1
XLOC_015111	u87	35732	ENSG00000061656	SPAG4	20	+	35618449	35618475	35617688	35617840	35618922	35618998	35732	1,2	0,0	2,1	3,5	76	50	1.09442e-09	1.33292e-06	1.0,1.0	0.305,0.116	0.789
XLOC_015111	u87	17859	ENSG00000163531	NFASC	1	+	205002595	205002748	204988632	204988806	205009556	205009688	17859	3,2	0,0	7,2	4,3	203	50	1.42844e-09	1.47696e-06	1.0,1.0	0.301,0.141	0.779
XLOC_015111	u87	30829	ENSG00000126804	ZBTB1	14	+	64511248	64511384	64504776	64504946	64521486	64523898	30829	0,0	3,3	1,2	0,0	186	50	1.36834e-09	1.47696e-06	0.0,0.0	1.0,1.0	-1
XLOC_015111	u87	3220	ENSG00000253352	TUG1	22	+	30972047	30972172	30971438	30971779	30972854	30973356	3220	1,3	0,0	1,2	3,2	175	50	1.49253e-09	1.47696e-06	1.0,1.0	0.087,0.222	0.846
XLOC_015111	u87	20729	ENSG00000107938	EDRF1	10	+	125742219	125742345	125741000	125741201	125743057	125743276	20729	2,1	0,0	0,0	2,1	176	50	1.89443e-09	1.76438e-06	1.0,1.0	0.0,0.0	1
XLOC_015111	u87	19256	ENSG00000168575	SLC20A2	8	-	42535171	42535335	42472305	42472654	42541537	42541581	19256	7,4	2,5	4,7	0,0	214	50	2.30515e-09	2.02763e-06	0.45,0.157	1.0,1.0	-0.697
XLOC_015111	u87	32635	ENSG00000267858	MZF1-AS1	19	+	58571857	58571955	58570383	58570457	58572577	58572823	32635	0,0	2,1	2,1	0,0	148	50	2.45781e-09	2.04813e-06	0.0,0.0	1.0,1.0	-1
XLOC_015111	u87	36639	ENSG00000007541	PIGQ	16	+	581198	581341	580857	580972	582247	582309	36639	2,1	0,0	4,0	4,1	193	50	2.71975e-09	2.15309e-06	1.0,1.0	0.206,0.0	0.897
XLOC_015111	u87	40355	ENSG00000233184	RP11-421L21.3	1	+	101080388	101080613	101077362	101077508	101083460	101083483	40355	5,5	0,0	1,3	3,4	275	50	3.05474e-09	2.30313e-06	1.0,1.0	0.057,0.12	0.911
XLOC_015111	u87	15128	ENSG00000141837	CACNA1A	19	-	13236448	13236618	13235613	13235730	13245181	13245265	15128	2,2	0,0	1,1	4,2	220	50	3.57879e-09	2.48142e-06	1.0,1.0	0.054,0.102	0.922
XLOC_015111	u87	23635	ENSG00000126858	RHOT1	17	+	32211115	32211238	32209349	32209445	32224615	32225727	23635	3,7	4,3	4,10	0,0	173	50	3.62917e-09	2.48142e-06	0.178,0.403	1.0,1.0	-0.71
XLOC_015111	u87	27992	ENSG00000140995	DEF8	16	+	89949416	89949513	89948794	89948814	89955168	89955266	27992	5,3	0,0	2,1	2,3	147	50	3.76139e-09	2.48142e-06	1.0,1.0	0.254,0.102	0.822
XLOC_015111	u87	30542	ENSG00000028310	BRD9	5	-	868606	869119	865413	865581	869244	869404	30542	6,0	2,2	6,3	0,0	563	50	4.01564e-09	2.54319e-06	0.21,0.0	1.0,1.0	-0.895
XLOC_015111	u87	17316	ENSG00000059588	TARBP1	1	-	234400852	234400948	234393645	234393837	234401180	234401262	17316	1,1	0,0	0,0	4,1	146	50	4.17712e-09	2.5437e-06	1.0,1.0	0.0,0.0	1
XLOC_015111	u87	34075	ENSG00000115207	GTF3C2	2	-	27350313	27350632	27343330	27343578	27356738	27356999	34075	2,3	0,0	9,1	4,1	369	50	1.20667e-08	7.07598e-06	1.0,1.0	0.234,0.119	0.824
XLOC_015111	u87	41918	ENSG00000179943	FIZ1	19	-	55595619	55595734	55593432	55593646	55597571	55597842	41918	1,1	0,0	1,1	3,3	165	50	1.78877e-08	1.01149e-05	1.0,1.0	0.092,0.092	0.908
XLOC_015111	u87	28327	ENSG00000184402	SS18L1	20	+	62154280	62154465	62143794	62143889	62158671	62158942	28327	1,3	1,4	6,3	0,0	235	50	1.97566e-08	1.07864e-05	0.175,0.138	1.0,1.0	-0.844
XLOC_015111	u87	24930	ENSG00000103064	SLC7A6	16	+	68273817	68273904	68266592	68266721	68274690	68274811	24930	1,3	0,0	2,1	5,3	137	50	2.40558e-08	1.26958e-05	1.0,1.0	0.127,0.108	0.883
XLOC_015111	u87	16803	ENSG00000174628	IQCK	16	+	19763847	19764112	19735352	19735450	19788837	19789238	16803	4,4	0,0	5,6	1,4	315	50	2.60791e-08	1.33197e-05	1.0,1.0	0.442,0.192	0.683
XLOC_015111	u87	40893	ENSG00000244625	MIATNB	22	+	26718139	26718231	26717368	26717459	26721649	26722172	40893	2,1	0,0	0,2	2,2	142	50	3.485e-08	1.72431e-05	1.0,1.0	0.0,0.26	0.87
XLOC_015111	u87	4443	ENSG00000198586	TLK1	2	-	171022871	171023129	171014850	171014948	171028338	171028405	4443	1,1	7,5	1,1	0,0	308	50	4.78545e-08	2.296e-05	0.023,0.031	1.0,1.0	-0.973
XLOC_015111	u87	16804	ENSG00000174628	IQCK	16	+	19763847	19764112	19733697	19733827	19788837	19789238	16804	3,3	0,0	4,3	3,2	315	50	5.76485e-08	2.60785e-05	1.0,1.0	0.175,0.192	0.817
XLOC_015111	u87	40481	ENSG00000167578	RAB4B	19	+	40783777	40783840	40778265	40778391	40786664	40786760	40481	3,2	0,0	2,7	4,3	113	50	5.66982e-08	2.60785e-05	1.0,1.0	0.181,0.508	0.655
XLOC_015111	u87	42348	ENSG00000228109	MFI2-AS1	3	+	197004096	197004359	197003601	197003970	197004493	197004744	42348	11,13	0,0	5,8	1,4	313	50	6.37064e-08	2.80184e-05	1.0,1.0	0.444,0.242	0.657
XLOC_015111	u87	14068	ENSG00000010270	STARD3NL	7	+	38201713	38201966	38178389	38178420	38207446	38207729	14068	5,4	0,0	9,3	3,2	303	50	6.88604e-08	2.94667e-05	1.0,1.0	0.331,0.198	0.736
XLOC_015111	u87	12197	ENSG00000223891	OSER1-AS1	20	+	44214887	44215003	44210959	44211077	44224820	44226027	12197	1,3	1,4	7,6	0,0	166	50	1.00015e-07	4.16719e-05	0.231,0.184	1.0,1.0	-0.792
XLOC_015111	u87	235	ENSG00000177479	ARIH2	3	+	48945135	48945181	48927461	48927813	48961611	48961679	235	4,1	0,0	3,3	9,1	96	50	1.22086e-07	4.95637e-05	1.0,1.0	0.148,0.61	0.621
XLOC_015111	u87	29471	ENSG00000115966	ATF2	2	-	175121443	175121540	175118250	175118369	175130137	175130207	29471	5,5	0,0	7,1	3,2	147	50	3.58414e-07	0.000139651	1.0,1.0	0.442,0.145	0.707
XLOC_015111	u87	5459	ENSG00000225791	TRAM2-AS1	6	+	52578501	52578594	52578365	52578393	52579374	52579609	5459	3,0	2,2	3,4	0,0	143	50	3.61631e-07	0.000139651	0.344,0.0	1.0,1.0	-0.828
XLOC_015111	u87	3669	ENSG00000165506	DNAAF2	14	-	49628011	49628155	49625173	49626048	49633286	49635230	3669	5,7	5,1	5,5	0,0	194	50	3.7132e-07	0.000139979	0.205,0.643	1.0,1.0	-0.576
XLOC_015111	u87	28555	ENSG00000144395	CCDC150	2	+	196720173	196720234	196719496	196719666	196720574	196720668	28555	2,1	0,0	0,1	2,1	111	50	7.94025e-07	0.000292367	1.0,1.0	0.0,0.311	0.845
XLOC_015111	u87	22993	ENSG00000100813	ACIN1	14	-	23071124	23071186	23069475	23069617	23071426	23071617	22993	14,3	0,0	11,9	6,4	112	50	8.6462e-07	0.000311126	1.0,1.0	0.45,0.501	0.524
XLOC_015111	u87	17268	ENSG00000137818	RPLP1	15	+	69453646	69453721	69452783	69453020	69455169	69455287	17268	86775666	17137	61097209	136148	125	50	9.63058e-07	0.000338847	0.995,0.943	0.947,0.951	0.02
XLOC_015111	u87	9742	ENSG00000116747	TROVE2	1	+	193059873	193060222	193059658	193059776	193069033	193069179	9742	1,2	0,0	1,1	1,1	399	50	9.91071e-07	0.000341122	1.0,1.0	0.111,0.111	0.889
XLOC_015111	u87	14112	ENSG00000197415	VEPH1	3	-	157489054	157489160	157470418	157470529	157495211	157495506	14112	6,4	0,1	1,1	6,4	156	50	1.02455e-06	0.000345143	1.0,0.562	0.051,0.074	0.719
XLOC_015111	u87	12846	ENSG00000121716	PILRB	7	+	100353894	100354012	100353209	100353270	100355142	100355240	12846	9,8	0,0	11,9	4,4	168	50	1.07446e-06	0.000354414	1.0,1.0	0.45,0.401	0.575
XLOC_015111	u87	12756	ENSG00000137807	KIF23	15	+	69425281	69425323	69423158	69423329	69426069	69426182	12756	4,5	0,0	1,4	6,1	92	50	1.14269e-06	0.000369228	1.0,1.0	0.083,0.685	0.616
XLOC_015111	u87	40733	ENSG00000251669	FAM86EP	4	-	3946625	3946939	3942766	3943372	3951138	3951219	40733	1,1	1,1	1,2	0,0	364	50	1.49029e-06	0.000471916	0.121,0.121	1.0,1.0	-0.879
XLOC_015111	u87	45434	ENSG00000206530	CFAP44	3	-	113293951	113294038	113290852	113291748	113294686	113294821	45434	2,3	0,0	3,7	3,2	137	50	1.57448e-06	0.000483115	1.0,1.0	0.267,0.561	0.586
XLOC_015111	u87	6747	ENSG00000120662	MTRF1	13	-	41262047	41262331	41260492	41260915	41263484	41263569	6747	2,5	0,0	3,0	2,1	334	50	1.58668e-06	0.000483115	1.0,1.0	0.183,0.0	0.908
XLOC_015111	u87	31877	ENSG00000105176	URI1	19	+	29971192	29971227	29942250	29942664	29985222	29985301	31877	4,2	2,0	0,0	2,3	85	50	1.63174e-06	0.00048746	0.541,1.0	0.0,0.0	0.77
XLOC_015111	u87	24422	ENSG00000167283	ATP5L	11	+	118405656	118405709	118403923	118403985	118406936	118407097	24422	4,3	2,0	0,0	3,3	103	50	1.68428e-06	0.000493837	0.493,1.0	0.0,0.0	0.746
XLOC_015111	u87	1180	ENSG00000272752	STAG3L5P-PVRIG2P-PILRB	7	+	100353372	100353483	100353209	100353270	100355142	100355240	1180	7,8	0,0	10,12	4,4	161	50	2.22584e-06	0.000633335	1.0,1.0	0.437,0.482	0.54
XLOC_015111	u87	12819	ENSG00000157168	NRG1	8	+	32742007	32742075	32727948	32728078	32742674	32743224	12819	4,3	0,1	0,1	2,2	118	50	2.24005e-06	0.000633335	1.0,0.56	0.0,0.175	0.693
XLOC_015111	u87	38985	ENSG00000157353	FUK	16	+	70469151	70469323	70468848	70468968	70470313	70470426	38985	5,5	0,0	1,2	1,2	222	50	2.33198e-06	0.000647759	1.0,1.0	0.184,0.184	0.816
XLOC_015111	u87	13271	ENSG00000250320	CTD-2269F5.1	5	+	84385887	84386055	84384492	84384599	84387821	84387936	13271	6,2	0,0	2,5	2,2	218	50	2.42602e-06	0.000662261	1.0,1.0	0.187,0.364	0.725
XLOC_015111	u87	1178	ENSG00000272752	STAG3L5P-PVRIG2P-PILRB	7	+	100353372	100354012	100353209	100353270	100355142	100355240	1178	35,37	0,0	55,67	4,4	690	50	3.68513e-06	0.000988926	1.0,1.0	0.499,0.548	0.476
XLOC_015111	u87	30721	ENSG00000166946	CCNDBP1	15	+	43185819	43186233	43185117	43185607	43189198	43189280	30721	27,34	0,0	31,26	3,3	464	50	4.06457e-06	0.00107257	1.0,1.0	0.527,0.483	0.495
XLOC_015111	u87	22165	ENSG00000156787	TBC1D31	8	+	123142261	123142456	123140760	123140901	123144716	123144855	22165	7,3	0,0	2,7	3,1	245	50	5.02373e-06	0.00126374	1.0,1.0	0.12,0.588	0.646
XLOC_015111	u87	42512	ENSG00000076928	ARHGEF1	19	+	41897945	41898113	41897314	41897326	41898441	41898587	42512	1,3	0,0	3,4	2,2	218	50	4.92726e-06	0.00126374	1.0,1.0	0.256,0.314	0.715
XLOC_015111	u87	6246	ENSG00000145740	SLC30A5	5	+	69128003	69128132	69123198	69123425	69129446	69131069	6246	55,55	0,0	55,40	3,7	179	50	5.02845e-06	0.00126374	1.0,1.0	0.837,0.615	0.274
XLOC_015111	u87	40196	ENSG00000181481	RNF135	17	+	30987943	30988106	30984616	30984760	30997241	30997331	40196	14,8	0,0	10,9	1,4	213	50	5.49095e-06	0.00135841	1.0,1.0	0.701,0.346	0.477
XLOC_015111	u87	9071	ENSG00000061987	MON2	12	+	62566013	62566031	62565236	62565380	62566321	62566450	9071	1,0	2,1	7,5	0,0	68	50	5.62849e-06	0.00137101	0.269,0.0	1.0,1.0	-0.865
XLOC_015111	u87	14355	ENSG00000198648	STK39	2	-	168065318	168065381	168063499	168063570	168074981	168075011	14355	13,18	0,1	17,9	7,5	113	50	7.05942e-06	0.00169351	1.0,0.888	0.518,0.443	0.463
XLOC_015111	u87	38272	ENSG00000198420	TCAF1	7	-	143881922	143882099	143876107	143876622	143885209	143885370	38272	3,0	1,2	4,3	0,0	227	50	7.62867e-06	0.00180276	0.398,0.0	1.0,1.0	-0.801
XLOC_015111	u87	16808	ENSG00000174628	IQCK	16	+	19735352	19735450	19733697	19733827	19788837	19788922	16808	4,3	0,0	6,4	3,2	148	50	7.97538e-06	0.00184585	1.0,1.0	0.403,0.403	0.597
XLOC_015111	u87	36327	ENSG00000157020	SEC13	3	-	10319138	10319316	10318049	10318094	10321049	10321084	36327	2,5	0,1	1,0	3,2	228	50	8.04419e-06	0.00184585	1.0,0.523	0.068,0.0	0.728
XLOC_015111	u87	15983	ENSG00000271816	BMS1P4	10	-	73722388	73722577	73721361	73721504	73725960	73726040	15983	1,2	2,1	1,2	0,0	239	50	9.28927e-06	0.0021011	0.095,0.295	1.0,1.0	-0.805
XLOC_015111	u87	25744	ENSG00000140105	WARS	14	-	100374135	100374244	100369086	100369258	100376259	100376334	25744	14,16	0,0	16,7	4,2	159	50	9.88651e-06	0.00220469	1.0,1.0	0.557,0.524	0.46
XLOC_015111	u87	35434	ENSG00000109390	NDUFC1	4	-	139297384	139297443	139295731	139295960	139300601	139301210	35434	3,0	2,7	7,2	1,0	109	50	1.1146e-05	0.00245104	0.408,0.0	0.763,1.0	-0.677
XLOC_015111	u87	26844	ENSG00000133641	C12orf29	12	+	88040147	88040265	88035609	88035738	88042824	88042920	26844	13,7	2,3	11,7	0,0	168	50	1.14848e-05	0.00246926	0.659,0.41	1.0,1.0	-0.466
XLOC_015111	u87	3639	ENSG00000026508	CD44	11	+	35209964	35210054	35189834	35190065	35211245	35211342	3639	1,1	6,3	5,2	1,0	140	50	1.15408e-05	0.00246926	0.056,0.106	0.641,1.0	-0.74
XLOC_015111	u87	30161	ENSG00000101347	SAMHD1	20	-	36898439	36898544	36897821	36897959	36904156	36904249	30161	8,8	4,1	7,5	0,0	155	50	1.18144e-05	0.00249409	0.392,0.721	1.0,1.0	-0.444
XLOC_015111	u87	24161	ENSG00000243147	MRPL33	2	+	27774423	27774530	27772673	27772692	27779432	27779697	24161	374238	15,10	219284	0,3	157	50	1.27364e-05	0.00264227	0.888,0.883	1.0,0.968	-0.099
XLOC_015111	u87	42078	ENSG00000166348	USP54	10	-	73520907	73521027	73519796	73519992	73523582	73523750	42078	4,6	0,1	1,1	1,3	170	50	1.2914e-05	0.00264227	1.0,0.638	0.227,0.089	0.661
XLOC_015111	u87	44045	ENSG00000143363	PRUNE	1	+	151028785	151028944	151027232	151027327	151033805	151033855	44045	1,3	1,2	2,1	0,0	209	50	1.30169e-05	0.00264227	0.193,0.264	1.0,1.0	-0.771
XLOC_015111	u87	23909	ENSG00000214021	TTLL3	3	+	9818554	9818920	9817644	9817759	9820545	9820741	23909	8,13	2,2	8,7	0,0	416	50	1.38781e-05	0.00278142	0.325,0.439	1.0,1.0	-0.618
XLOC_015111	u87	11333	ENSG00000186312	CA5BP1	X	+	15692962	15693058	15688660	15688858	15702781	15703349	11333	13,5	2,3	4,1	0,0	146	50	1.45415e-05	0.00287794	0.69,0.363	1.0,1.0	-0.474
XLOC_015111	u87	21308	ENSG00000196295	AC005154.6	7	-	30579230	30579314	30568832	30568989	30585329	30585479	21308	2,4	2,2	4,5	0,0	134	50	1.60679e-05	0.00314078	0.272,0.427	1.0,1.0	-0.65
XLOC_015111	u87	35624	ENSG00000139613	SMARCC2	12	-	56164302	56164368	56162982	56163765	56164647	56164731	35624	14,6	0,1	19,7	13,5	116	50	1.7164e-05	0.00331412	1.0,0.721	0.386,0.376	0.48
XLOC_015111	u87	41574	ENSG00000111325	OGFOD2	12	+	122977980	122978057	122976870	122976970	122978359	122978547	41574	2,0	2,1	1,3	0,0	127	50	1.77097e-05	0.00337828	0.282,0.0	1.0,1.0	-0.859
XLOC_015111	u87	9871	ENSG00000142864	SERBP1	1	-	67420008	67420186	67415165	67415339	67424199	67424277	9871	659466	0,1	440418	4,11	228	50	1.81918e-05	0.00342893	1.0,0.99	0.96,0.893	0.069
XLOC_015111	u87	26283	ENSG00000150756	FAM173B	5	-	10235210	10235261	10227579	10227647	10236477	10236615	26283	9,6	0,0	6,3	1,4	101	50	1.85309e-05	0.00345176	1.0,1.0	0.748,0.271	0.49
XLOC_015111	u87	42376	ENSG00000172594	SMPDL3A	6	+	122795676	122795890	122789169	122789458	122796823	122796968	42376	7,3	0,0	6,7	3,1	264	50	1.87932e-05	0.00345992	1.0,1.0	0.275,0.57	0.578
XLOC_015111	u87	12092	ENSG00000055950	MRPL43	10	-	100983947	100984074	100983754	100983817	100987089	100987270	12092	7,2	3,1	7,8	0,0	177	50	1.96295e-05	0.00357234	0.397,0.361	1.0,1.0	-0.621
XLOC_015111	u87	7192	ENSG00000136861	CDK5RAP2	9	-	120407011	120407248	120404035	120404113	120408346	120408468	7192	67,59	1,0	74,64	6,6	287	50	2.03358e-05	0.00365883	0.921,1.0	0.682,0.65	0.294
XLOC_015111	u87	41095	ENSG00000148655	C10orf11	10	+	76535797	76535987	76324400	76324485	76557208	76557366	41095	0,1	3,0	1,2	0,0	240	50	2.12342e-05	0.00377753	0.0,1.0	1.0,1.0	-0.5
XLOC_015111	u87	19491	ENSG00000042317	SPATA7	14	+	88393392	88393488	88391380	88391455	88396155	88396203	19491	5,2	0,1	1,0	1,1	146	50	2.18103e-05	0.00383691	1.0,0.407	0.255,0.0	0.576
XLOC_015111	u87	37995	ENSG00000140153	WDR20	14	+	102208602	102209862	102194937	102195120	102222829	102223667	37995	167149	4,6	195165	1,0	1310	50	2.23752e-05	0.00389303	0.614,0.487	0.882,1.0	-0.391
XLOC_015111	u87	33190	ENSG00000157764	BRAF	7	-	140734616	140734770	140719326	140726516	140739811	140739946	33190	14,12	0,0	4,6	3,1	204	50	2.27911e-05	0.0039223	1.0,1.0	0.246,0.595	0.58
XLOC_015111	u87	32503	ENSG00000133794	ARNTL	11	+	13355232	13355296	13354300	13354448	13356738	13356777	32503	1,3	0,1	0,0	2,1	114	50	2.39551e-05	0.00407829	1.0,0.568	0.0,0.0	0.784
XLOC_015111	u87	25754	ENSG00000140105	WARS	14	-	100375282	100375406	100369086	100369258	100376259	100376285	25754	32,25	0,0	25,24	4,2	174	50	2.46575e-05	0.0040985	1.0,1.0	0.642,0.775	0.291
XLOC_015111	u87	25766	ENSG00000140105	WARS	14	-	100375282	100375350	100369086	100369258	100376259	100376307	25766	9,4	0,0	15,12	4,2	118	50	2.48504e-05	0.0040985	1.0,1.0	0.614,0.718	0.334
XLOC_015111	u87	416	ENSG00000163660	CCNL1	3	-	157151728	157151930	157150281	157150381	157152176	157152241	416	10,4	2,2	7,8	0,0	252	50	2.47616e-05	0.0040985	0.498,0.284	1.0,1.0	-0.609
XLOC_015111	u87	25738	ENSG00000140105	WARS	14	-	100375282	100375403	100369086	100369258	100376259	100376311	25738	31,24	0,0	25,24	4,2	171	50	2.71043e-05	0.00429663	1.0,1.0	0.646,0.778	0.288
XLOC_015111	u87	31774	ENSG00000179818	PCBP1-AS1	2	-	70055713	70055910	70051202	70051305	70059642	70059680	31774	4,2	0,0	4,1	2,1	247	50	2.69938e-05	0.00429663	1.0,1.0	0.288,0.168	0.772
XLOC_015111	u87	42014	ENSG00000111186	WNT5B	12	+	1639683	1639976	1632657	1632905	1645793	1646367	42014	30,14	1,4	22,22	0,0	343	50	2.63892e-05	0.00429663	0.814,0.338	1.0,1.0	-0.424
XLOC_015111	u87	44490	ENSG00000160961	ZNF333	19	+	14701583	14701897	14699198	14699281	14705053	14705170	44490	1,2	0,0	0,1	2,0	364	50	2.71372e-05	0.00429663	1.0,1.0	0.0,1.0	0.5
XLOC_015111	u87	31771	ENSG00000179818	PCBP1-AS1	2	-	70055655	70055910	70051202	70051305	70059642	70059680	31771	5,2	0,0	4,3	2,1	305	50	2.76922e-05	0.0043411	1.0,1.0	0.247,0.33	0.712
XLOC_015111	u87	30722	ENSG00000166946	CCNDBP1	15	+	43185819	43185879	43185438	43185607	43189198	43189280	30722	8,13	0,0	9,12	3,3	110	50	3.03023e-05	0.00470369	1.0,1.0	0.577,0.645	0.389
XLOC_015111	u87	23391	ENSG00000256500	RP11-73M18.2	14	+	103571622	103571820	103562961	103563124	103587273	103587364	23391	189147	3,4	162154	13,18	248	50	3.14325e-05	0.00483176	0.927,0.881	0.715,0.633	0.23
XLOC_015111	u87	43204	ENSG00000204852	TCTN1	12	+	110619835	110619956	110614112	110614402	110626361	110626492	43204	22,18	5,1	27,21	0,0	171	50	3.25395e-05	0.00495382	0.563,0.84	1.0,1.0	-0.298
XLOC_015111	u87	14072	ENSG00000010270	STARD3NL	7	+	38179089	38179145	38178350	38178420	38207446	38207729	14072	9,8	0,0	10,4	3,2	106	50	3.4122e-05	0.00514527	1.0,1.0	0.611,0.485	0.452
XLOC_015111	u87	12918	ENSG00000243716	NPIPB5	16	+	22519137	22519414	22513759	22513921	22523819	22523948	12918	1,0	0,2	6,1	0,0	327	50	3.67839e-05	0.00549433	1.0,0.0	1.0,1.0	-0.5
XLOC_015111	u87	11740	ENSG00000076513	ANKRD13A	12	+	110016387	110016433	110013124	110013249	110018344	110018488	11740	14,8	4,2	25,14	0,0	96	50	3.73635e-05	0.00550741	0.646,0.676	1.0,1.0	-0.339
XLOC_015111	u87	31911	ENSG00000100242	SUN2	22	-	38754641	38754706	38752506	38752665	38755762	38756000	31911	1,0	1,1	1,6	1,0	115	50	3.7624e-05	0.00550741	0.303,0.0	0.303,1.0	-0.5
XLOC_015111	u87	32602	ENSG00000157212	PAXIP1	7	-	154986016	154986179	154983218	154983332	154991005	154991069	32602	0,1	1,2	2,4	0,1	213	50	3.7915e-05	0.00550741	0.0,0.105	1.0,0.484	-0.69
XLOC_015111	u87	26237	ENSG00000090013	BLVRB	19	-	40457498	40458244	40451363	40451492	40465609	40465735	26237	135100	5,1	130145	0,0	796	50	4.02024e-05	0.00575955	0.629,0.863	1.0,1.0	-0.254
XLOC_015111	u87	35226	ENSG00000076685	NT5C2	10	-	103100662	103100943	103099925	103100019	103101044	103101102	35226	4,4	1,1	0,1	8,7	331	50	4.03783e-05	0.00575955	0.377,0.377	0.0,0.021	0.366
XLOC_015111	u87	29592	ENSG00000101199	ARFGAP1	20	+	63277204	63277305	63276479	63276651	63278116	63278203	29592	53,26	0,0	53,31	5,3	151	50	4.38621e-05	0.00614574	1.0,1.0	0.778,0.774	0.224
XLOC_015111	u87	33248	ENSG00000144040	SFXN5	2	-	72971569	72971685	72968447	72968533	72988257	72988348	33248	3,3	0,0	8,2	2,2	166	50	4.35013e-05	0.00614574	1.0,1.0	0.546,0.231	0.611
XLOC_015111	u87	26729	ENSG00000248932	RP11-319G6.1	3	+	139419556	139419680	139389839	139389933	139423015	139423114	26729	4,2	0,0	1,2	2,1	174	50	4.55227e-05	0.00632246	1.0,1.0	0.126,0.365	0.754
XLOC_015111	u87	43459	ENSG00000186001	LRCH3	3	+	197858833	197858905	197854391	197854445	197865422	197865471	43459	1,2	4,4	2,5	0,1	122	50	4.71341e-05	0.00648935	0.093,0.17	1.0,0.672	-0.705
XLOC_015111	u87	26263	ENSG00000088876	ZNF343	20	-	2486640	2486763	2481822	2484656	2492698	2492825	26263	1,0	1,1	1,4	0,0	173	50	4.99722e-05	0.00682078	0.224,0.0	1.0,1.0	-0.888
XLOC_015111	u87	17322	ENSG00000059588	TARBP1	1	-	234398381	234398553	234393645	234393837	234401180	234401216	17322	22,9	0,0	22,15	4,1	222	50	5.21436e-05	0.00705632	1.0,1.0	0.553,0.772	0.337
XLOC_015111	u87	11864	ENSG00000073921	PICALM	11	-	85978069	85978093	85976622	85976682	85981128	85981228	11864	12,8	0,0	17,18	4,4	74	50	5.496e-05	0.00737441	1.0,1.0	0.742,0.753	0.252
XLOC_015111	u87	23906	ENSG00000214021	TTLL3	3	+	9818821	9818920	9817644	9817759	9820545	9820741	23906	4,5	2,2	1,2	0,0	149	50	5.73697e-05	0.00763306	0.402,0.456	1.0,1.0	-0.571
XLOC_015111	u87	7974	ENSG00000143344	RGL1	1	+	183806374	183806485	183742125	183742289	183847565	183847774	7974	1,2	0,0	1,0	1,1	161	50	6.21083e-05	0.00819467	1.0,1.0	0.237,0.0	0.881
XLOC_015111	u87	39534	ENSG00000196262	PPIA	7	+	44799391	44799480	44799246	44799277	44799701	44800011	39534	16151146	634,1	18121248	0,1	139	50	7.0056e-05	0.00916692	0.478,0.998	1.0,0.998	-0.261
XLOC_015111	u87	43892	ENSG00000154134	ROBO3	11	+	124877936	124878131	124877387	124877658	124878583	124878796	43892	6,2	0,0	4,1	1,2	245	50	7.21816e-05	0.00936763	1.0,1.0	0.449,0.093	0.729
XLOC_015111	u87	16290	ENSG00000100263	RHBDD3	22	-	29261199	29261425	29260325	29260613	29265478	29265668	16290	15,6	3,1	9,12	0,0	276	50	7.52701e-05	0.00968904	0.475,0.521	1.0,1.0	-0.502
XLOC_015111	u87	18232	ENSG00000149273	RPS3	11	+	75402303	75402446	75401639	75401733	75404019	75404207	18232	1331952	2,0	9321102	9,12	193	50	7.88441e-05	0.00999013	0.994,1.0	0.964,0.96	0.035
XLOC_015111	u87	8143	ENSG00000234608	MAPKAPK5-AS1	12	-	111841326	111841470	111840332	111840477	111841683	111841710	8143	48,29	0,0	35,24	3,3	194	50	7.88711e-05	0.00999013	1.0,1.0	0.75,0.673	0.288
LINC00263	u87	22119	ENSG00000089157	RPLP0	12	-	120198553	120198631	120197321	120197462	120198853	120199000	22119	11031468	311402	14151806	165216	128	50	1.63036e-12	2.69434e-08	0.581,0.588	0.77,0.766	-0.183
LINC00263	u87	13904	ENSG00000072736	NFATC3	16	+	68221195	68221284	68190767	68191775	68226349	68229258	13904	1,1	0,0	2,0	1,7	139	50	2.54957e-11	2.10671e-07	1.0,1.0	0.418,0.0	0.791
LINC00263	u87	21698	ENSG00000161217	PCYT1A	3	-	196283474	196283538	196270414	196270541	196287614	196287713	21698	0,0	3,7	2,3	0,0	114	50	6.92945e-11	3.8172e-07	0.0,0.0	1.0,1.0	-1
LINC00263	u87	23169	ENSG00000115827	DCAF17	2	+	171457970	171458075	171453123	171453213	171468887	171469030	23169	0,0	1,3	4,2	0,0	155	50	2.43656e-10	1.00667e-06	0.0,0.0	1.0,1.0	-1
LINC00263	u87	22120	ENSG00000089157	RPLP0	12	-	120198553	120198770	120197322	120197462	120198853	120199000	22120	42165609	311402	51215866	165216	267	50	3.90954e-10	1.29218e-06	0.717,0.723	0.853,0.836	-0.125
LINC00263	u87	22115	ENSG00000089157	RPLP0	12	-	120198553	120198739	120197371	120197462	120198853	120199000	22115	54947350	311402	66777473	165216	236	50	7.95758e-10	1.96729e-06	0.789,0.795	0.896,0.88	-0.096
LINC00263	u87	35801	ENSG00000140988	RPS2	16	-	1962496	1962656	1962060	1962270	1962735	1962909	35801	12821677	0,0	15391892	5,40	210	50	8.33295e-10	1.96729e-06	1.0,1.0	0.987,0.918	0.047
LINC00263	u87	14536	ENSG00000122705	CLTA	9	+	36197550	36197588	36190922	36191273	36204067	36204179	14536	80103	0,0	80,93	10,14	88	50	1.62247e-09	2.06253e-06	1.0,1.0	0.82,0.791	0.195
LINC00263	u87	19512	ENSG00000145362	ANK2	4	+	113372532	113372625	113369513	113369805	113373089	113373173	19512	2,4	4,3	3,2	0,0	143	50	1.48451e-09	2.06253e-06	0.149,0.318	1.0,1.0	-0.766
LINC00263	u87	19967	ENSG00000168137	SETD5	3	+	9433369	9433562	9428822	9429009	9433844	9433878	19967	0,2	2,2	3,1	0,0	243	50	1.50649e-09	2.06253e-06	0.0,0.171	1.0,1.0	-0.914
LINC00263	u87	20175	ENSG00000065978	YBX1	1	+	42696198	42696288	42693489	42693523	42696641	42696824	20175	760984	1,43	872769	0,0	140	50	1.12382e-09	2.06253e-06	0.996,0.891	1.0,1.0	-0.056
LINC00263	u87	31744	ENSG00000162994	CLHC1	2	-	55181569	55181744	55177601	55177781	55206269	55206376	31744	5,1	1,7	7,10	0,0	225	50	1.23036e-09	2.06253e-06	0.526,0.031	1.0,1.0	-0.722
LINC00263	u87	3517	ENSG00000167377	ZNF23	16	-	71456071	71456121	71454041	71454168	71456763	71456828	3517	1,2	0,0	0,0	1,3	100	50	1.32944e-09	2.06253e-06	1.0,1.0	0.0,0.0	1
LINC00263	u87	36889	ENSG00000007541	PIGQ	16	+	581198	581341	580857	580972	582247	582309	36889	2,2	0,0	4,0	4,1	193	50	2.71303e-09	3.20254e-06	1.0,1.0	0.206,0.0	0.897
LINC00263	u87	31125	ENSG00000101353	MROH8	20	-	37155062	37155167	37147773	37147909	37157859	37157955	31125	1,1	0,0	0,0	2,1	155	50	3.07067e-09	3.38306e-06	1.0,1.0	0.0,0.0	1
LINC00263	u87	3115	ENSG00000164124	TMEM144	4	+	158212060	158212220	158211452	158211574	158212607	158212776	3115	2,0	2,2	1,2	0,0	210	50	3.47338e-09	3.58757e-06	0.192,0.0	1.0,1.0	-0.904
LINC00263	u87	28209	ENSG00000140995	DEF8	16	+	89949416	89949513	89948794	89948814	89955168	89955266	28209	3,3	0,0	2,1	2,3	147	50	3.80128e-09	3.69529e-06	1.0,1.0	0.254,0.102	0.822
LINC00263	u87	13906	ENSG00000072736	NFATC3	16	+	68214328	68214432	68190767	68191775	68226349	68226934	13906	2,4	0,0	4,0	1,7	154	50	4.48303e-09	3.82656e-06	1.0,1.0	0.565,0.0	0.718
LINC00263	u87	23827	ENSG00000126858	RHOT1	17	+	32209349	32209445	32208106	32208309	32211115	32211238	23827	5,5	6,2	7,9	0,0	146	50	4.63096e-09	3.82656e-06	0.222,0.461	1.0,1.0	-0.658
LINC00263	u87	26973	ENSG00000104863	LIN7B	19	+	49115824	49116024	49115259	49115331	49116262	49116472	26973	2,3	0,0	3,3	4,1	250	50	4.25408e-09	3.82656e-06	1.0,1.0	0.13,0.375	0.748
LINC00263	u87	30850	ENSG00000143569	UBAP2L	1	+	154269361	154269412	154268756	154268954	154270880	154271173	30850	2,1	0,0	0,1	2,2	101	50	5.15929e-09	4.06011e-06	1.0,1.0	0.0,0.198	0.901
LINC00263	u87	41182	ENSG00000165629	ATP5C1	10	+	7799771	7799915	7798989	7799194	7800026	7800091	41182	404572	0,0	514507	12,15	194	50	1.02876e-08	7.72785e-06	1.0,1.0	0.917,0.897	0.093
LINC00263	u87	30538	ENSG00000131845	ZNF304	19	+	57352654	57352735	57351325	57351697	57353724	57353851	30538	1,1	0,0	0,0	1,1	131	50	1.44523e-08	1.03843e-05	1.0,1.0	0.0,0.0	1
LINC00263	u87	42321	ENSG00000166348	USP54	10	-	73520907	73521027	73519796	73519992	73523582	73523750	42321	6,8	0,0	1,1	1,3	170	50	1.52311e-08	1.04879e-05	1.0,1.0	0.227,0.089	0.842
LINC00263	u87	4467	ENSG00000198586	TLK1	2	-	171022871	171023129	171014850	171014948	171028338	171028405	4467	1,2	3,7	1,1	0,0	308	50	3.23453e-08	2.13815e-05	0.051,0.044	1.0,1.0	-0.953
LINC00263	u87	43145	ENSG00000107263	RAPGEF1	9	-	131650128	131650242	131643238	131643417	131650809	131650949	43145	7,6	2,5	3,5	0,0	164	50	3.79751e-08	2.372e-05	0.516,0.268	1.0,1.0	-0.608
LINC00263	u87	9158	ENSG00000061987	MON2	12	+	62566013	62566031	62565236	62565380	62566321	62566450	9158	0,1	2,2	7,5	0,0	68	50	3.87535e-08	2.372e-05	0.0,0.269	1.0,1.0	-0.865
LINC00263	u87	31742	ENSG00000162994	CLHC1	2	-	55180509	55180712	55177601	55177781	55206269	55206376	31742	7,19	1,7	18,12	0,0	253	50	4.64953e-08	2.74422e-05	0.58,0.349	1.0,1.0	-0.536
LINC00263	u87	16950	ENSG00000174628	IQCK	16	+	19763847	19764112	19733697	19733827	19788837	19789238	16950	3,3	0,0	4,3	3,2	315	50	5.76485e-08	3.28517e-05	1.0,1.0	0.175,0.192	0.817
LINC00263	u87	31293	ENSG00000183597	TANGO2	22	+	20053436	20053551	20052464	20052584	20061529	20061681	31293	5,5	2,4	5,6	0,0	165	50	7.08214e-08	3.90132e-05	0.431,0.275	1.0,1.0	-0.647
LINC00263	u87	24668	ENSG00000167549	CORO6	17	-	29618047	29618167	29616937	29617042	29618789	29618971	24668	1,3	0,0	1,0	1,2	170	50	1.35139e-07	7.20419e-05	1.0,1.0	0.227,0.0	0.886
LINC00263	u87	13048	ENSG00000243716	NPIPB5	16	+	22519137	22519414	22513759	22513921	22523819	22523948	13048	0,2	2,1	6,1	0,0	327	50	1.68241e-07	8.17748e-05	0.0,0.234	1.0,1.0	-0.883
LINC00263	u87	23181	ENSG00000100813	ACIN1	14	-	23089981	23090101	23081747	23081836	23090521	23090633	23181	9,14	0,0	5,3	2,3	170	50	1.6785e-07	8.17748e-05	1.0,1.0	0.424,0.227	0.674
LINC00263	u87	23344	ENSG00000213753	CENPBD1P1	19	+	58591497	58591624	58586154	58586356	58598966	58599801	23344	1,1	0,0	2,1	1,3	177	50	1.61759e-07	8.17748e-05	1.0,1.0	0.361,0.086	0.776
LINC00263	u87	16777	ENSG00000121753	ADGRB2	1	-	31735182	31735281	31732971	31733143	31735579	31735665	16777	1,0	1,2	1,1	0,0	149	50	2.3236e-07	0.000109714	0.251,0.0	1.0,1.0	-0.875
LINC00263	u87	17133	ENSG00000113360	DROSHA	5	-	31515453	31515564	31514987	31515219	31521122	31521215	17133	7,6	2,4	4,2	0,0	161	50	2.67674e-07	0.000119556	0.521,0.318	1.0,1.0	-0.581
LINC00263	u87	39571	ENSG00000172530	BANP	16	+	88004294	88004411	87984083	87984259	88006089	88006265	39571	8,12	0,0	9,5	2,4	167	50	2.66408e-07	0.000119556	1.0,1.0	0.574,0.272	0.577
LINC00263	u87	35651	ENSG00000106089	STX1A	7	-	73716580	73716734	73709044	73709122	73719601	73719626	35651	2,3	0,0	3,1	1,3	204	50	3.21875e-07	0.000139982	1.0,1.0	0.424,0.076	0.75
LINC00263	u87	28735	ENSG00000157224	CLDN12	7	+	90466409	90466513	90405518	90405608	90479227	90479274	28735	1,6	0,0	1,2	3,1	154	50	3.8659e-07	0.000163815	1.0,1.0	0.098,0.394	0.754
LINC00263	u87	42552	ENSG00000006625	GGCT	7	-	30497740	30497896	30496976	30497235	30500535	30500681	42552	1,1	2,1	2,5	0,0	206	50	4.78526e-07	0.000197703	0.108,0.195	1.0,1.0	-0.849
LINC00263	u87	44117	ENSG00000154134	ROBO3	11	+	124877936	124878131	124877518	124877752	124878297	124878436	44117	7,3	0,0	5,1	2,2	245	50	5.72646e-07	0.000230818	1.0,1.0	0.338,0.093	0.784
LINC00263	u87	6537	ENSG00000090006	LTBP4	19	+	40622949	40623021	40622400	40622667	40623603	40623732	6537	6,13	1,7	23,14	0,0	122	50	6.30891e-07	0.000248241	0.711,0.432	1.0,1.0	-0.428
LINC00263	u87	3970	ENSG00000167747	C19orf48	19	-	50802453	50802614	50802216	50802257	50804571	50804717	3970	6,4	0,0	1,4	3,1	211	50	7.67064e-07	0.000294802	1.0,1.0	0.073,0.487	0.72
LINC00263	u87	25626	ENSG00000050426	LETMD1	12	+	51058074	51058128	51056370	51056502	51059360	51059649	25626	14,10	0,0	14,12	4,6	104	50	8.06841e-07	0.000303042	1.0,1.0	0.627,0.49	0.442
LINC00263	u87	9841	ENSG00000116747	TROVE2	1	+	193059873	193060222	193059658	193059776	193069033	193069179	9841	2,5	0,0	1,1	1,1	399	50	8.6418e-07	0.000317365	1.0,1.0	0.111,0.111	0.889
LINC00263	u87	9340	ENSG00000116288	PARK7	1	+	7969344	7969404	7965323	7965425	7970893	7970963	9340	716893	1,0	780767	17,13	110	50	9.09469e-07	0.000326736	0.997,1.0	0.954,0.964	0.039
LINC00263	u87	14613	ENSG00000132185	FCRLA	1	+	161710439	161710492	161707238	161707343	161710759	161710863	14613	2,1	0,0	0,1	2,1	103	50	1.08947e-06	0.000383075	1.0,1.0	0.0,0.327	0.837
LINC00263	u87	35804	ENSG00000140988	RPS2	16	-	1963652	1963839	1963148	1963256	1964275	1964367	35804	2,3	23,2	2,1	0,0	237	50	1.22241e-06	0.000420865	0.018,0.24	1.0,1.0	-0.871
LINC00263	u87	23227	ENSG00000183077	AFMID	17	+	78205602	78205738	78205439	78205518	78205945	78206050	23227	3,2	3,1	1,2	0,0	186	50	1.35951e-06	0.000458516	0.212,0.35	1.0,1.0	-0.719
LINC00263	u87	41272	ENSG00000105327	BBC3	19	-	47228157	47228446	47226563	47226754	47232514	47232766	41272	2,2	1,2	4,5	0,0	339	50	1.54533e-06	0.000510762	0.228,0.129	1.0,1.0	-0.822
LINC00263	u87	25606	ENSG00000050426	LETMD1	12	+	51058005	51058128	51056349	51056502	51059360	51060363	25606	22,22	0,0	36,16	4,6	173	50	1.82153e-06	0.000585384	1.0,1.0	0.722,0.435	0.421
LINC00263	u87	28021	ENSG00000137501	SYTL2	11	-	85714412	85714507	85711112	85711232	85718789	85718843	28021	8,9	0,0	10,1	3,2	145	50	1.84194e-06	0.000585384	1.0,1.0	0.535,0.147	0.659
LINC00263	u87	19218	ENSG00000138592	USP8	15	+	50484274	50484361	50481480	50482065	50489800	50489881	19218	4,13	2,6	6,2	0,0	137	50	3.07347e-06	0.000958343	0.422,0.442	1.0,1.0	-0.568
LINC00263	u87	14551	ENSG00000143341	HMCN1	1	+	186178415	186178766	186174513	186174642	186182167	186182287	14551	2,4	1,2	6,2	0,0	401	50	3.37439e-06	0.00103269	0.2,0.2	1.0,1.0	-0.8
LINC00263	u87	33165	ENSG00000171174	RBKS	2	-	27869771	27870890	27858438	27858571	27890256	27890366	33165	6,7	0,0	7,9	2,1	1169	50	4.06392e-06	0.0012211	1.0,1.0	0.13,0.278	0.796
LINC00263	u87	37578	ENSG00000197111	PCBP2	12	+	53467804	53467843	53467220	53467293	53468779	53468832	37578	227297	1,6	279236	11,25	89	50	4.2665e-06	0.00125908	0.992,0.965	0.934,0.841	0.091
LINC00263	u87	16952	ENSG00000174628	IQCK	16	+	19735352	19735450	19733697	19733827	19788837	19788922	16952	2,18	0,0	6,4	3,2	148	50	4.84636e-06	0.00140391	1.0,1.0	0.403,0.403	0.597
LINC00263	u87	42747	ENSG00000076928	ARHGEF1	19	+	41897945	41898113	41897314	41897326	41898441	41898587	42747	2,2	0,0	3,4	2,2	218	50	4.9272e-06	0.00140391	1.0,1.0	0.256,0.314	0.715
LINC00263	u87	516	ENSG00000181027	FKRP	19	+	46748774	46748884	46748514	46748665	46755411	46755634	516	1,2	0,0	2,0	1,2	160	50	5.29984e-06	0.00148449	1.0,1.0	0.385,0.0	0.807
LINC00263	u87	14610	ENSG00000132185	FCRLA	1	+	161710474	161710492	161707264	161707343	161710759	161710912	14610	2,4	0,0	0,1	2,1	68	50	6.49812e-06	0.00178817	1.0,1.0	0.0,0.424	0.788
LINC00263	u87	19973	ENSG00000168137	SETD5	3	+	9454004	9454101	9453738	9453868	9464424	9464954	19973	0,0	5,6	2,3	1,0	147	50	6.70862e-06	0.00178817	0.0,0.0	0.405,1.0	-0.703
LINC00263	u87	27232	ENSG00000119943	PYROXD2	10	-	98387864	98388084	98387200	98387307	98388353	98388436	27232	5,4	0,0	7,4	2,2	270	50	6.69087e-06	0.00178817	1.0,1.0	0.393,0.27	0.668
LINC00263	u87	17027	ENSG00000100979	PLTP	20	-	45909941	45910070	45907840	45907904	45911151	45911251	17027	294354	7,9	297346	0,0	179	50	7.12466e-06	0.00181321	0.921,0.917	1.0,1.0	-0.081
LINC00263	u87	18094	ENSG00000043143	JADE2	5	+	134576767	134577038	134573756	134573762	134578496	134579475	18094	19,24	0,0	28,19	1,7	321	50	7.12131e-06	0.00181321	1.0,1.0	0.813,0.297	0.445
LINC00263	u87	9039	ENSG00000164885	CDK5	7	-	151055752	151055848	151055531	151055606	151056579	151056636	9039	68101	1,0	94,86	8,7	146	50	7.13169e-06	0.00181321	0.959,1.0	0.801,0.808	0.175
LINC00263	u87	22787	ENSG00000141569	TRIM65	17	-	75891812	75891878	75891276	75891347	75892010	75892185	22787	10,19	0,0	18,16	2,6	116	50	8.42368e-06	0.00210924	1.0,1.0	0.795,0.535	0.335
LINC00263	u87	25608	ENSG00000050426	LETMD1	12	+	51058031	51058128	51056349	51056502	51059360	51060401	25608	32,35	0,0	51,28	4,6	147	50	8.85031e-06	0.00218299	1.0,1.0	0.813,0.613	0.287
LINC00263	u87	38991	ENSG00000087053	MTMR2	11	-	95882373	95882496	95865625	95865676	95888155	95888261	38991	1,2	1,2	4,1	0,0	173	50	9.4299e-06	0.00229174	0.224,0.224	1.0,1.0	-0.776
LINC00263	u87	45306	ENSG00000183963	SMTN	22	+	31082909	31083002	31080675	31080754	31083178	31083309	45306	0,2	2,1	2,1	0,0	143	50	9.60817e-06	0.00230123	0.0,0.412	1.0,1.0	-0.794
LINC00263	u87	11608	ENSG00000102984	ZNF821	16	-	71881316	71881434	71879906	71880023	71883210	71883273	11608	1,2	1,2	1,2	0,0	168	50	1.17277e-05	0.00265982	0.229,0.229	1.0,1.0	-0.771
LINC00263	u87	13050	ENSG00000243716	NPIPB5	16	+	22519328	22519414	22513763	22513921	22523819	22523948	13050	0,2	2,1	6,1	0,0	136	50	1.17492e-05	0.00265982	0.0,0.424	1.0,1.0	-0.788
LINC00263	u87	23824	ENSG00000126858	RHOT1	17	+	32211115	32211238	32209349	32209445	32224615	32225727	23824	13,6	1,5	4,10	0,0	173	50	1.14968e-05	0.00265982	0.79,0.258	1.0,1.0	-0.476
LINC00263	u87	8659	ENSG00000123349	PFDN5	12	+	53296429	53296467	53295838	53295941	53297849	53297924	8659	0,3	3,1	2,2	0,0	88	50	1.15808e-05	0.00265982	0.0,0.63	1.0,1.0	-0.685
LINC00263	u87	25521	ENSG00000122483	CCDC18	1	+	93270346	93270814	93264700	93264901	93278462	93278730	25521	1,2	0,0	4,7	1,2	518	50	1.32971e-05	0.00296957	1.0,1.0	0.279,0.253	0.734
LINC00263	u87	26530	ENSG00000124104	SNX21	20	+	45838267	45838360	45834958	45835116	45840447	45840458	26530	3,6	0,1	0,2	4,1	143	50	1.51564e-05	0.00333965	1.0,0.677	0.0,0.412	0.633
LINC00263	u87	21516	ENSG00000196295	AC005154.6	7	-	30579005	30579128	30578067	30578091	30579230	30579314	21516	1,7	3,1	2,3	0,0	173	50	1.56296e-05	0.00335448	0.088,0.669	1.0,1.0	-0.621
LINC00263	u87	35675	ENSG00000109390	NDUFC1	4	-	139297384	139297443	139295731	139295960	139300601	139301210	35675	1,2	5,2	7,2	1,0	109	50	1.54697e-05	0.00335448	0.084,0.314	0.763,1.0	-0.682
LINC00263	u87	1103	ENSG00000257621	PSMA3-AS1	14	-	58285590	58285756	58273978	58274010	58291634	58291707	1103	11,9	0,2	4,6	15,14	216	50	1.80212e-05	0.00378124	1.0,0.51	0.058,0.09	0.681
LINC00263	u87	29975	ENSG00000101654	RNMT	18	+	13759941	13760208	13754113	13754147	13762038	13762344	29975	38,55	1,0	34,28	6,3	317	50	1.80756e-05	0.00378124	0.857,1.0	0.472,0.595	0.395
LINC00263	u87	26481	ENSG00000150756	FAM173B	5	-	10235210	10235261	10227579	10227647	10236477	10236615	26481	7,5	0,0	6,3	1,4	101	50	1.85549e-05	0.00381223	1.0,1.0	0.748,0.271	0.49
LINC00263	u87	34875	ENSG00000198753	PLXNB3	X	+	153771485	153771655	153771309	153771403	153771863	153772015	34875	17,30	3,3	20,13	0,0	220	50	1.88787e-05	0.00381223	0.563,0.694	1.0,1.0	-0.372
LINC00263	u87	468	ENSG00000110844	PRPF40B	12	+	49632595	49632623	49631859	49631925	49632854	49632880	468	1,5	0,0	1,2	1,3	78	50	1.89158e-05	0.00381223	1.0,1.0	0.391,0.299	0.655
LINC00263	u87	4785	ENSG00000145428	RNF175	4	-	153748644	153748786	153728206	153728361	153751437	153751475	4785	1,3	1,2	2,1	0,0	192	50	1.96785e-05	0.00391815	0.207,0.281	1.0,1.0	-0.756
LINC00263	u87	38214	ENSG00000114120	SLC25A36	3	+	140966347	140966434	140963126	140963227	140970926	140970993	38214	2,7	1,6	0,0	5,4	137	50	2.19061e-05	0.00429926	0.422,0.299	0.0,0.0	0.36
LINC00263	u87	940	ENSG00000163702	IL17RC	3	+	9928579	9928630	9928304	9928486	9929851	9929897	940	11,13	0,0	7,14	4,2	101	50	2.21129e-05	0.00429926	1.0,1.0	0.464,0.776	0.38
LINC00263	u87	40541	ENSG00000031823	RANBP3	19	-	5950716	5950872	5941798	5941835	5951392	5951596	40541	1,3	0,0	1,1	1,1	206	50	2.28568e-05	0.00439223	1.0,1.0	0.195,0.195	0.805
LINC00263	u87	20218	ENSG00000112081	SRSF3	6	+	36599820	36600276	36598848	36598983	36601151	36601190	20218	44,58	85153	29,23	149144	506	50	2.53424e-05	0.00481388	0.049,0.036	0.019,0.016	0.025
LINC00263	u87	18096	ENSG00000043143	JADE2	5	+	134576767	134576896	134573644	134573762	134578496	134579475	18096	19,27	0,0	26,21	1,7	179	50	2.69457e-05	0.00506028	1.0,1.0	0.879,0.456	0.333
LINC00263	u87	33394	ENSG00000167196	FBXO22	15	+	75904490	75904629	75903875	75904103	75913202	75913290	33394	43,80	6,3	61,46	0,0	189	50	3.13508e-05	0.00582138	0.655,0.876	1.0,1.0	-0.234
LINC00263	u87	30542	ENSG00000204954	C12orf73	12	-	103954874	103954968	103953413	103953534	103956630	103956748	30542	1,5	0,1	2,0	5,3	144	50	3.24248e-05	0.00595391	1.0,0.635	0.122,0.0	0.756
LINC00263	u87	21414	ENSG00000179832	MROH1	8	+	144242601	144242628	144242368	144242515	144243493	144243616	21414	2,3	2,1	0,0	4,1	77	50	3.46115e-05	0.00628559	0.394,0.661	0.0,0.0	0.528
LINC00263	u87	22688	ENSG00000132155	RAF1	3	-	12606200	12606299	12604135	12604289	12608765	12608867	22688	32,61	4,5	40,23	0,0	149	50	3.82815e-05	0.00680257	0.729,0.804	1.0,1.0	-0.234
LINC00263	u87	4781	ENSG00000145428	RNF175	4	-	153748644	153748827	153728206	153728361	153751437	153751447	4781	1,4	1,2	2,1	0,0	233	50	3.81102e-05	0.00680257	0.177,0.3	1.0,1.0	-0.762
LINC00263	u87	24738	ENSG00000100445	SDR39U1	14	-	24441677	24441795	24440782	24440926	24442177	24442260	24738	20,27	0,0	22,26	2,4	168	50	3.95422e-05	0.00695186	1.0,1.0	0.766,0.659	0.287
LINC00263	u87	33499	ENSG00000144040	SFXN5	2	-	72971569	72971685	72968447	72968533	72988257	72988348	33499	5,9	0,0	8,2	2,2	166	50	4.32945e-05	0.00747387	1.0,1.0	0.546,0.231	0.611
LINC00263	u87	39927	ENSG00000121775	TMEM39B	1	+	32095659	32095762	32094783	32094971	32100441	32100562	39927	1,0	16,16	5,10	19,13	153	50	4.34159e-05	0.00747387	0.02,0.0	0.079,0.201	-0.13
LINC00263	u87	31430	ENSG00000165046	LETM2	8	+	38406945	38407038	38404339	38404506	38407361	38407463	31430	5,6	0,0	6,10	2,3	143	50	4.43596e-05	0.00751735	1.0,1.0	0.512,0.538	0.475
LINC00263	u87	32104	ENSG00000129197	RPAIN	17	+	5425970	5426299	5422768	5422829	5432541	5432876	32104	18,37	5,4	34,34	0,1	379	50	4.45782e-05	0.00751735	0.322,0.55	1.0,0.818	-0.473
LINC00263	u87	15671	ENSG00000100802	C14orf93	14	-	22999956	23000117	22998772	22999156	23000958	23001060	15671	0,0	1,1	3,2	1,0	211	50	4.52804e-05	0.00752308	0.0,0.0	0.416,1.0	-0.708
LINC00263	u87	26918	ENSG00000248932	RP11-319G6.1	3	+	139419556	139419680	139389839	139389933	139423015	139423114	26918	5,5	0,0	1,2	2,1	174	50	4.55227e-05	0.00752308	1.0,1.0	0.126,0.365	0.754
LINC00263	u87	18831	ENSG00000110080	ST3GAL4	11	+	126408098	126408194	126407573	126407634	126408306	126408496	18831	41,48	0,0	42,44	2,6	146	50	4.73764e-05	0.00775191	1.0,1.0	0.878,0.715	0.204
LINC00263	u87	2700	ENSG00000106144	CASP2	7	+	143300379	143300440	143300203	143300294	143303783	143303933	2700	1,7	3,6	0,0	9,5	111	50	5.12705e-05	0.00815582	0.131,0.344	0.0,0.0	0.237
LINC00263	u87	32110	ENSG00000129197	RPAIN	17	+	5425970	5426082	5422768	5422829	5432541	5432608	32110	9,25	5,4	21,24	0,1	162	50	5.13255e-05	0.00815582	0.357,0.659	1.0,0.881	-0.432
LINC00263	u87	44015	ENSG00000173575	CHD2	15	+	92998148	92998261	92997252	92997403	92998498	92998621	44015	0,2	1,7	3,3	1,0	163	50	5.06931e-05	0.00815582	0.0,0.081	0.479,1.0	-0.699
LINC00263	u87	1179	ENSG00000115661	STK16	2	+	219247112	219247246	219246656	219246876	219247414	219247826	1179	53,98	6,4	104,99	0,1	184	50	5.27732e-05	0.00822764	0.706,0.869	1.0,0.964	-0.195
LINC00263	u87	17463	ENSG00000059588	TARBP1	1	-	234398381	234398553	234393645	234393837	234401180	234401216	17463	8,12	0,0	22,15	4,1	222	50	5.2619e-05	0.00822764	1.0,1.0	0.553,0.772	0.337
LINC00263	u87	10974	ENSG00000112983	BRD8	5	-	138166517	138166610	138165827	138166108	138167933	138168078	10974	9,29	3,6	21,25	0,1	143	50	5.61045e-05	0.00858502	0.512,0.628	1.0,0.897	-0.378
LINC00263	u87	12079	ENSG00000078674	PCM1	8	+	17940041	17940158	17939690	17939861	17947185	17947363	12079	3,3	0,0	0,1	1,1	167	50	5.56553e-05	0.00858502	1.0,1.0	0.0,0.23	0.885
LINC00263	u87	18381	ENSG00000149273	RPS3	11	+	75402303	75402446	75401639	75401733	75404019	75404207	18381	8081073	0,0	9321102	9,12	193	50	5.66953e-05	0.00859583	1.0,1.0	0.964,0.96	0.038
LINC00263	u87	25942	ENSG00000140105	WARS	14	-	100374135	100374244	100361855	100361921	100375282	100375593	25942	9,27	1,0	11,8	4,3	159	50	6.00427e-05	0.00881869	0.739,1.0	0.464,0.456	0.409
LINC00263	u87	32114	ENSG00000129197	RPAIN	17	+	5428070	5428211	5422768	5422829	5432541	5432876	32114	40,54	5,4	66,56	0,1	191	50	5.97401e-05	0.00881869	0.677,0.779	1.0,0.936	-0.24
LINC00263	u87	44010	ENSG00000173575	CHD2	15	+	92998137	92998261	92997301	92997403	92998498	92998621	44010	0,2	1,7	3,3	1,0	174	50	6.02996e-05	0.00881869	0.0,0.076	0.463,1.0	-0.694
LINC00263	u87	479	ENSG00000182872	RBM10	X	+	47171027	47171258	47169314	47169498	47173127	47173197	479	22,24	5,3	39,22	1,0	281	50	5.98759e-05	0.00881869	0.439,0.587	0.874,1.0	-0.424
LINC00263	u87	8261	ENSG00000185515	BRCC3	X	+	155099314	155099389	155090783	155090839	155116056	155116188	8261	0,1	4,0	3,2	0,0	125	50	6.24816e-05	0.00905764	0.0,1.0	1.0,1.0	-0.5
LINC00263	u87	28583	ENSG00000225470	JPX	X	+	73998767	73998844	73994839	73994961	74004269	74004351	28583	6,9	0,1	2,8	4,4	127	50	6.54951e-05	0.00941193	1.0,0.78	0.164,0.441	0.588
AC016831.7	u87	38871	ENSG00000026025	VIM	10	+	17235845	17236379	17235168	17235389	17237229	17237593	38871	153418160	195,0	1630916817	0,0	584	50	0	0	0.871,1.0	1.0,1.0	-0.065
AC016831.7	u87	22872	ENSG00000168010	ATG16L2	11	+	72823543	72823797	72822847	72822961	72824059	72824122	22872	3,0	2,3	5,3	0,0	304	50	1.77046e-11	8.3312e-08	0.198,0.0	1.0,1.0	-0.901
AC016831.7	u87	9905	ENSG00000118600	TMEM5	12	+	63782540	63782704	63781018	63781174	63784969	63785072	9905	11,2	0,0	3,1	3,4	214	50	1.30571e-11	8.3312e-08	1.0,1.0	0.189,0.055	0.878
AC016831.7	u87	27817	ENSG00000083097	DOPEY1	6	+	83164659	83164719	83162789	83162919	83167861	83168471	27817	0,0	5,3	3,2	0,0	110	50	1.0489e-10	3.70182e-07	0.0,0.0	1.0,1.0	-1
AC016831.7	u87	26410	ENSG00000165322	ARHGAP12	10	-	31839636	31839711	31831738	31831800	31843460	31843586	26410	0,0	3,4	2,3	0,0	125	50	1.57021e-10	4.43333e-07	0.0,0.0	1.0,1.0	-1
AC016831.7	u87	14648	ENSG00000154710	RABGEF1	7	+	66770322	66770467	66768830	66769025	66771882	66772035	14648	2,1	0,0	3,0	2,3	195	50	2.94468e-10	6.92834e-07	1.0,1.0	0.278,0.0	0.861
AC016831.7	u87	35061	ENSG00000061656	SPAG4	20	+	35618449	35618475	35617688	35617840	35618922	35618998	35061	7,2	0,0	2,1	3,5	76	50	5.67578e-10	1.14464e-06	1.0,1.0	0.305,0.116	0.789
AC016831.7	u87	898	ENSG00000160271	RALGDS	9	-	133104447	133104551	133104262	133104331	133105931	133106016	898	1,2	0,0	0,0	7,4	154	50	1.30511e-09	2.30303e-06	1.0,1.0	0.0,0.0	1
AC016831.7	u87	30646	ENSG00000028203	VEZT	12	+	95256549	95256622	95251966	95252071	95257149	95257181	30646	0,0	2,1	4,1	0,0	123	50	1.56338e-09	2.45225e-06	0.0,0.0	1.0,1.0	-1
AC016831.7	u87	6525	ENSG00000105643	ARRDC2	19	+	18007589	18007842	18007239	18007371	18008710	18008777	6525	1,0	2,1	6,1	0,0	303	50	1.86576e-09	2.6339e-06	0.076,0.0	1.0,1.0	-0.962
AC016831.7	u87	36392	ENSG00000177663	IL17RA	22	+	17105852	17105954	17105590	17105602	17107726	17107768	36392	5,2	2,5	7,10	0,0	152	50	2.12098e-09	2.72199e-06	0.451,0.116	1.0,1.0	-0.716
AC016831.7	u87	4370	ENSG00000198586	TLK1	2	-	171022871	171023129	171014850	171014948	171028338	171028405	4370	0,0	3,3	1,1	0,0	308	50	2.67304e-09	3.14461e-06	0.0,0.0	1.0,1.0	-1
AC016831.7	u87	19894	ENSG00000122126	OCRL	X	+	129584343	129584367	129576316	129576552	129587001	129587118	19894	1,1	0,0	0,0	2,2	74	50	3.39027e-09	3.43695e-06	1.0,1.0	0.0,0.0	1
AC016831.7	u87	20014	ENSG00000185379	RAD51D	17	-	35118500	35118619	35106440	35106481	35119110	35119172	20014	1,1	0,0	3,5	4,3	169	50	3.60779e-09	3.43695e-06	1.0,1.0	0.182,0.33	0.744
AC016831.7	u87	4735	ENSG00000228315	GUSBP11	22	-	23686830	23686995	23683724	23683867	23690235	23693151	4735	0,0	1,1	3,3	0,0	215	50	3.67507e-09	3.43695e-06	0.0,0.0	1.0,1.0	-1
AC016831.7	u87	9152	ENSG00000122545	2018-09-07	7	+	35879595	35879719	35873640	35873775	35879822	35879940	9152	1,1	0,0	0,0	3,5	174	50	3.89539e-09	3.43695e-06	1.0,1.0	0.0,0.0	1
AC016831.7	u87	6218	ENSG00000149179	C11orf49	11	+	46948025	46948164	46936778	46936851	47052387	47052518	6218	1,1	0,0	0,0	3,1	189	50	4.77159e-09	3.96239e-06	1.0,1.0	0.0,0.0	1
AC016831.7	u87	27857	ENSG00000225470	JPX	X	+	73998767	73998844	73994839	73994961	74004269	74004351	27857	14,6	0,0	2,8	4,4	127	50	6.29909e-09	4.94024e-06	1.0,1.0	0.164,0.441	0.698
AC016831.7	u87	37597	ENSG00000100461	RBM23	14	-	22908332	22908380	22906194	22906368	22909482	22909595	37597	8,2	0,0	7,1	13,6	98	50	7.71184e-09	5.7299e-06	1.0,1.0	0.216,0.078	0.853
AC016831.7	u87	16298	ENSG00000197467	COL13A1	10	+	69897474	69897531	69895549	69895576	69902747	69902855	16298	6,1	0,0	1,3	3,3	107	50	8.49633e-09	5.99713e-06	1.0,1.0	0.135,0.318	0.773
AC016831.7	u87	12169	ENSG00000181396	OGFOD3	17	-	82394330	82394543	82392009	82392534	82398195	82398319	12169	50,22	0,0	39,43	12,7	263	50	1.27675e-08	8.58283e-06	1.0,1.0	0.382,0.539	0.539
AC016831.7	u87	37592	ENSG00000100461	RBM23	14	-	22908332	22908399	22906200	22906368	22909482	22909595	37592	8,1	0,0	9,0	13,6	117	50	1.79229e-08	1.15008e-05	1.0,1.0	0.228,0.0	0.886
AC016831.7	u87	10356	ENSG00000169169	CPT1C	19	+	49691820	49691953	49691115	49691340	49692238	49692393	10356	6,1	0,0	1,0	2,1	183	50	2.1258e-08	1.30478e-05	1.0,1.0	0.12,0.0	0.94
AC016831.7	u87	37337	ENSG00000127314	RAP1B	12	+	68624670	68624873	68610937	68611052	68648698	68648781	37337	1,1	0,0	6,8	1,11	253	50	3.2899e-08	1.93515e-05	1.0,1.0	0.542,0.126	0.666
AC016831.7	u87	37335	ENSG00000127314	RAP1B	12	+	68624674	68624873	68610907	68611052	68648698	68648781	37335	1,1	0,0	6,8	1,11	249	50	3.56583e-08	2.01355e-05	1.0,1.0	0.546,0.127	0.663
AC016831.7	u87	8257	ENSG00000005801	ZNF195	11	-	3360719	3360788	3360384	3360565	3370974	3371070	8257	2,3	0,0	0,6	2,4	119	50	3.87654e-08	2.10481e-05	1.0,1.0	0.0,0.387	0.806
AC016831.7	u87	40320	ENSG00000157193	LRP8	1	-	53276691	53277078	53275630	53275753	53280586	53280715	40320	2,1	0,0	5,2	5,4	437	50	4.67754e-08	2.42996e-05	1.0,1.0	0.103,0.054	0.921
AC016831.7	u87	9246	ENSG00000117625	RCOR3	1	+	211312354	211312487	211304010	211304140	211312719	211313025	9246	5,2	0,0	6,5	3,4	183	50	4.81964e-08	2.42996e-05	1.0,1.0	0.353,0.255	0.696
AC016831.7	u87	25886	ENSG00000167535	CACNB3	12	+	48816928	48817260	48814892	48815728	48823343	48823466	25886	1,2	0,0	3,3	2,3	382	50	5.24322e-08	2.55236e-05	1.0,1.0	0.164,0.116	0.86
AC016831.7	u87	12801	ENSG00000267618	RAD51L3-RFFL	17	-	35107365	35107447	35106385	35106481	35119110	35119172	12801	1,2	0,0	2,1	4,3	132	50	6.05719e-08	2.75837e-05	1.0,1.0	0.159,0.112	0.865
AC016831.7	u87	39666	ENSG00000167578	RAB4B	19	+	40783777	40783840	40778308	40778391	40786664	40786760	39666	2,2	0,0	2,7	4,3	113	50	5.86584e-08	2.75837e-05	1.0,1.0	0.181,0.508	0.655
AC016831.7	u87	9293	ENSG00000164845	FAM86FP	12	-	8235252	8235518	8234341	8234425	8235600	8235734	9293	2,0	2,1	2,1	0,0	316	50	6.49547e-08	2.86552e-05	0.137,0.0	1.0,1.0	-0.931
AC016831.7	u87	13318	ENSG00000174306	ZHX3	20	-	41201285	41201384	41178447	41185201	41202056	41204041	13318	5,3	0,0	1,3	2,4	149	50	8.22731e-08	3.31843e-05	1.0,1.0	0.144,0.201	0.828
AC016831.7	u87	28327	ENSG00000116001	TIA1	2	-	70228343	70228462	70227734	70227822	70229058	70229091	28327	3,4	0,0	2,5	3,2	169	50	8.0675e-08	3.31843e-05	1.0,1.0	0.165,0.425	0.705
AC016831.7	u87	30941	ENSG00000162994	CLHC1	2	-	55181569	55181744	55177601	55177781	55206269	55206376	30941	7,3	1,5	7,10	0,0	225	50	8.12731e-08	3.31843e-05	0.609,0.118	1.0,1.0	-0.637
AC016831.7	u87	28202	ENSG00000131503	ANKHD1	5	+	140496519	140497278	140486957	140487060	140504820	140504966	28202	13,4	0,0	31,21	1,5	809	50	1.90247e-07	7.31099e-05	1.0,1.0	0.657,0.206	0.569
AC016831.7	u87	39870	ENSG00000132740	IGHMBP2	11	+	68930322	68930434	68929182	68929357	68933298	68933381	39870	1,1	0,0	3,1	4,2	162	50	1.91618e-07	7.31099e-05	1.0,1.0	0.188,0.134	0.839
AC016831.7	u87	8284	ENSG00000170364	SETMAR	3	+	4312897	4313761	4303303	4303526	4316211	4317567	8284	14,4	3,1	14,10	0,0	914	50	2.94576e-07	0.000109435	0.203,0.18	1.0,1.0	-0.808
AC016831.7	u87	8265	ENSG00000005801	ZNF195	11	-	3361742	3361889	3360319	3360565	3370974	3371147	8265	10,1	0,0	9,8	2,4	197	50	3.0467e-07	0.000110283	1.0,1.0	0.533,0.337	0.565
AC016831.7	u87	34746	ENSG00000106089	STX1A	7	-	73716580	73716734	73709044	73709122	73719601	73719626	34746	1,1	0,0	3,1	1,3	204	50	3.22325e-07	0.000113757	1.0,1.0	0.424,0.076	0.75
AC016831.7	u87	28942	ENSG00000115966	ATF2	2	-	175121443	175121540	175118250	175118369	175130137	175130207	28942	2,1	0,0	7,1	3,2	147	50	3.60881e-07	0.000124258	1.0,1.0	0.442,0.145	0.707
AC016831.7	u87	17072	ENSG00000126746	ZNF384	12	-	6678662	6678710	6678126	6678460	6678945	6679183	17072	7,3	0,0	8,7	6,3	98	50	3.98434e-07	0.000133921	1.0,1.0	0.405,0.543	0.526
AC016831.7	u87	21525	ENSG00000089157	RPLP0	12	-	120198553	120198739	120197371	120197462	120198853	120199000	21525	63503913	347172	66777473	165216	236	50	4.67752e-07	0.000150074	0.795,0.828	0.896,0.88	-0.077
AC016831.7	u87	25016	ENSG00000228106	RP11-452F19.3	1	+	222827427	222827601	222823855	222823945	222835118	222835215	25016	1,4	0,0	9,6	6,3	224	50	4.59843e-07	0.000150074	1.0,1.0	0.251,0.309	0.72
AC016831.7	u87	10362	ENSG00000169169	CPT1C	19	+	49691820	49691889	49691135	49691340	49692238	49692393	10362	8,1	0,0	1,0	2,1	119	50	5.48021e-07	0.000164604	1.0,1.0	0.174,0.0	0.913
AC016831.7	u87	29220	ENSG00000101654	RNMT	18	+	13759941	13760208	13754113	13754147	13762038	13762344	29220	29,16	0,0	34,28	6,3	317	50	5.41864e-07	0.000164604	1.0,1.0	0.472,0.595	0.467
AC016831.7	u87	4373	ENSG00000008441	NFIX	19	+	13078612	13078735	13075534	13075671	13081679	13081855	4373	8,2	0,0	11,3	6,2	173	50	5.43049e-07	0.000164604	1.0,1.0	0.346,0.302	0.676
AC016831.7	u87	21529	ENSG00000089157	RPLP0	12	-	120198553	120198770	120197322	120197462	120198853	120199000	21529	49163079	347172	51215866	165216	267	50	5.87994e-07	0.000172931	0.726,0.77	0.853,0.836	-0.097
AC016831.7	u87	4551	ENSG00000182979	MTA1	14	+	105449358	105449409	105445417	105445511	105450057	105450184	4551	10,3	0,0	10,10	9,4	101	50	6.16813e-07	0.000177705	1.0,1.0	0.355,0.553	0.546
AC016831.7	u87	38116	ENSG00000109171	SLAIN2	4	+	48394575	48394653	48383677	48383784	48420124	48420489	38116	11,4	1,0	5,4	10,6	128	50	6.39911e-07	0.000180672	0.811,1.0	0.163,0.207	0.72
AC016831.7	u87	12969	ENSG00000164180	TMEM161B	5	-	88197668	88197765	88196375	88196488	88198975	88199150	12969	14,9	0,0	19,9	4,4	147	50	8.17054e-07	0.000226164	1.0,1.0	0.618,0.434	0.474
AC016831.7	u87	41247	ENSG00000196739	COL27A1	9	+	114194403	114194457	114183021	114183075	114195958	114196012	41247	1,0	2,1	11,1	0,0	104	50	9.55297e-07	0.000259345	0.194,0.0	1.0,1.0	-0.903
AC016831.7	u87	8286	ENSG00000170364	SETMAR	3	+	4313646	4313761	4303336	4303526	4316211	4317265	8286	1,3	3,1	2,3	0,0	165	50	1.19104e-06	0.000317243	0.092,0.476	1.0,1.0	-0.716
AC016831.7	u87	8313	ENSG00000167081	PBX3	9	+	125962101	125962214	125960683	125960849	125963011	125963101	8313	8,3	0,0	8,8	6,1	163	50	1.2853e-06	0.000336011	1.0,1.0	0.29,0.71	0.5
AC016831.7	u87	1487	ENSG00000171603	CLSTN1	1	-	9756480	9756510	9755113	9755309	9773271	9773394	1487	2,1	0,0	8,6	4,6	80	50	1.40528e-06	0.000360284	1.0,1.0	0.556,0.385	0.529
AC016831.7	u87	24976	ENSG00000050426	LETMD1	12	+	51058074	51058128	51056370	51056502	51059360	51059649	24976	12,6	0,0	14,12	4,6	104	50	1.42919e-06	0.000360284	1.0,1.0	0.627,0.49	0.442
AC016831.7	u87	9355	ENSG00000136856	SLC2A8	9	+	127402556	127402753	127399906	127400006	127403659	127403803	9355	2,3	0,0	9,8	1,4	247	50	1.50224e-06	0.000372055	1.0,1.0	0.646,0.288	0.533
AC016831.7	u87	30190	ENSG00000166979	EVA1C	21	+	32453311	32453508	32412380	32413013	32467695	32467848	30190	5,11	0,0	11,15	1,5	247	50	1.5627e-06	0.000380357	1.0,1.0	0.69,0.378	0.466
AC016831.7	u87	16719	ENSG00000100379	KCTD17	22	+	37061538	37061629	37059312	37059438	37062524	37063374	16719	13,8	0,0	8,15	6,2	141	50	1.69051e-06	0.000404491	1.0,1.0	0.321,0.727	0.476
AC016831.7	u87	21528	ENSG00000089157	RPLP0	12	-	120198553	120198631	120197321	120197462	120198853	120199000	21528	1461915	347172	14151806	165216	128	50	1.72638e-06	0.000406188	0.622,0.675	0.77,0.766	-0.119
AC016831.7	u87	14174	ENSG00000139496	NUP58	13	+	25336935	25337034	25331356	25331558	25338635	25338878	14174	3,1	1,3	17,6	0,0	149	50	2.20388e-06	0.000510036	0.502,0.101	1.0,1.0	-0.699
AC016831.7	u87	11060	ENSG00000141219	C17orf80	17	+	73242243	73242351	73235475	73236995	73242895	73243003	11060	3,3	0,0	5,8	3,2	158	50	2.51779e-06	0.000573285	1.0,1.0	0.345,0.559	0.548
AC016831.7	u87	22625	ENSG00000183077	AFMID	17	+	78205945	78206050	78190969	78191060	78206910	78207187	22625	27,11	5,4	50,39	1,0	155	50	3.07122e-06	0.000677444	0.635,0.47	0.942,1.0	-0.418
AC016831.7	u87	38208	ENSG00000157353	FUK	16	+	70469151	70469323	70468848	70468968	70470313	70470426	38208	1,3	0,0	1,2	1,2	222	50	3.06075e-06	0.000677444	1.0,1.0	0.184,0.184	0.816
AC016831.7	u87	6056	ENSG00000185246	PRPF39	14	+	45109893	45109993	45109615	45109780	45110093	45110176	6056	4,1	0,0	6,8	5,1	150	50	3.70501e-06	0.000804671	1.0,1.0	0.286,0.727	0.494
AC016831.7	u87	24570	ENSG00000184432	COPB2	3	-	139385003	139385200	139383297	139383435	139389547	139389560	24570	2,0	17,2	15,16	16,8	247	50	3.76207e-06	0.000804684	0.023,0.0	0.16,0.288	-0.212
AC016831.7	u87	13179	ENSG00000006327	TNFRSF12A	16	+	3021214	3021319	3020311	3020491	3021554	3021689	13179	119,90	0,1	166220	12,12	155	50	3.90015e-06	0.000821767	1.0,0.967	0.817,0.855	0.148
AC016831.7	u87	18468	ENSG00000156170	NDUFAF6	8	+	95034007	95034122	95031994	95032098	95035453	95035576	18468	10,4	0,0	7,6	1,4	165	50	4.05467e-06	0.000829563	1.0,1.0	0.68,0.313	0.503
AC016831.7	u87	41787	ENSG00000137693	YAP1	11	+	102186017	102186131	102162455	102162571	102205892	102206086	41787	12,3	0,0	22,4	7,1	164	50	4.0132e-06	0.000829563	1.0,1.0	0.489,0.549	0.481
AC016831.7	u87	13180	ENSG00000006327	TNFRSF12A	16	+	3021188	3021319	3020367	3020491	3021554	3021689	13180	94,62	0,1	136177	12,12	181	50	4.36665e-06	0.000880628	1.0,0.945	0.758,0.803	0.192
AC016831.7	u87	24956	ENSG00000050426	LETMD1	12	+	51058005	51058128	51056349	51056502	51059360	51060363	24956	14,9	0,0	36,16	4,6	173	50	4.53759e-06	0.000889683	1.0,1.0	0.722,0.435	0.421
AC016831.7	u87	30184	ENSG00000166979	EVA1C	21	+	32457596	32457720	32412436	32413013	32467695	32467848	30184	8,3	0,0	10,9	1,5	174	50	4.51068e-06	0.000889683	1.0,1.0	0.742,0.341	0.459
AC016831.7	u87	41642	ENSG00000076928	ARHGEF1	19	+	41897945	41898113	41897314	41897326	41898441	41898587	41642	4,1	0,0	3,4	2,2	218	50	4.75884e-06	0.000920281	1.0,1.0	0.256,0.314	0.715
AC016831.7	u87	30151	ENSG00000166946	CCNDBP1	15	+	43185819	43186233	43185117	43185607	43189198	43189280	30151	24,19	0,0	31,26	3,3	464	50	4.86796e-06	0.000928662	1.0,1.0	0.527,0.483	0.495
AC016831.7	u87	2213	ENSG00000010626	LRRC23	12	+	6905844	6905954	6905584	6905759	6906408	6906662	2213	7,4	0,0	13,9	4,3	160	50	7.67556e-06	0.00144475	1.0,1.0	0.504,0.484	0.506
AC016831.7	u87	17621	ENSG00000043143	JADE2	5	+	134576767	134577038	134573756	134573762	134578496	134579475	17621	9,5	0,0	28,19	1,7	321	50	9.06012e-06	0.00168292	1.0,1.0	0.813,0.297	0.445
AC016831.7	u87	30939	ENSG00000162994	CLHC1	2	-	55180509	55180712	55177601	55177781	55206269	55206376	30939	20,7	1,5	18,12	0,0	253	50	9.86287e-06	0.00180824	0.798,0.217	1.0,1.0	-0.492
AC016831.7	u87	6145	ENSG00000145740	SLC30A5	5	+	69128003	69128132	69123198	69123425	69129446	69131069	6145	51,30	0,0	55,40	3,7	179	50	1.00798e-05	0.00182431	1.0,1.0	0.837,0.615	0.274
AC016831.7	u87	36744	ENSG00000171503	ETFDH	4	+	158680466	158680607	158672124	158672490	158682194	158682424	36744	4,4	3,1	11,6	0,0	191	50	1.08129e-05	0.00193223	0.259,0.512	1.0,1.0	-0.615
AC016831.7	u87	24572	ENSG00000184432	COPB2	3	-	139385003	139385429	139383297	139383435	139389547	139389626	24572	2,0	17,2	12,18	16,8	476	50	1.13853e-05	0.00198427	0.012,0.0	0.073,0.191	-0.126
AC016831.7	u87	40150	ENSG00000237686	RP5-1120P11.1	6	-	44000590	44000715	43999217	43999508	44001042	44001116	40150	1,2	0,0	2,5	3,1	175	50	1.13603e-05	0.00198427	1.0,1.0	0.16,0.588	0.626
AC016831.7	u87	15011	ENSG00000155621	C9orf85	9	+	71947005	71947112	71911544	71911836	71971504	71971618	15011	8,7	0,0	15,14	4,3	157	50	1.18689e-05	0.00200556	1.0,1.0	0.544,0.598	0.429
AC016831.7	u87	24882	ENSG00000122483	CCDC18	1	+	93270346	93270814	93264700	93264901	93278462	93278730	24882	6,4	0,0	4,7	1,2	518	50	1.19336e-05	0.00200556	1.0,1.0	0.279,0.253	0.734
AC016831.7	u87	31055	ENSG00000159658	EFCAB14	1	-	46688352	46688544	46686783	46686870	46689586	46689691	31055	16,1	0,0	22,17	4,2	242	50	1.1873e-05	0.00200556	1.0,1.0	0.532,0.637	0.415
AC016831.7	u87	25285	ENSG00000140105	WARS	14	-	100374135	100374244	100369086	100369258	100376259	100376334	25285	10,11	0,0	16,7	4,2	159	50	1.25631e-05	0.00208651	1.0,1.0	0.557,0.524	0.46
AC016831.7	u87	27352	ENSG00000105048	TNNT1	19	-	55141856	55142057	55137960	55138074	55145543	55145565	27352	47,22	5,1	65,55	0,0	251	50	1.74556e-05	0.00286536	0.652,0.814	1.0,1.0	-0.267
AC016831.7	u87	34764	ENSG00000077254	USP33	1	-	77745420	77745599	77741616	77741748	77759642	77759852	34764	2,1	0,0	1,0	1,1	229	50	2.02112e-05	0.00327956	1.0,1.0	0.179,0.0	0.91
AC016831.7	u87	25303	ENSG00000140105	WARS	14	-	100375282	100375350	100369086	100369258	100376259	100376307	25303	9,12	0,0	15,12	4,2	118	50	2.11177e-05	0.00338771	1.0,1.0	0.614,0.718	0.334
AC016831.7	u87	32598	ENSG00000157764	BRAF	7	-	140734616	140734770	140719326	140726516	140739811	140739946	32598	3,1	0,0	4,6	3,1	204	50	2.2975e-05	0.00364425	1.0,1.0	0.246,0.595	0.58
AC016831.7	u87	42318	ENSG00000204852	TCTN1	12	+	110619835	110619956	110614112	110614402	110626361	110626492	42318	14,9	4,1	27,21	0,0	171	50	2.39894e-05	0.00376287	0.506,0.725	1.0,1.0	-0.385
AC016831.7	u87	18719	ENSG00000138592	USP8	15	+	50432337	50432499	50424379	50424514	50439008	50439177	18719	1,1	0,0	1,0	1,1	212	50	2.69704e-05	0.00411876	1.0,1.0	0.191,0.0	0.904
AC016831.7	u87	20672	ENSG00000138326	RPS24	10	+	78040200	78040225	78037193	78037304	78040614	78040713	20672	488259	1162964	234297	11501444	75	50	2.71114e-05	0.00411876	0.219,0.152	0.119,0.121	0.066
AC016831.7	u87	31188	ENSG00000179818	PCBP1-AS1	2	-	70055713	70055910	70051202	70051305	70059642	70059680	31188	4,1	0,0	4,1	2,1	247	50	2.71336e-05	0.00411876	1.0,1.0	0.288,0.168	0.772
AC016831.7	u87	24958	ENSG00000050426	LETMD1	12	+	51058031	51058128	51056349	51056502	51059360	51060401	24958	21,14	0,0	51,28	4,6	147	50	2.79382e-05	0.00415162	1.0,1.0	0.813,0.613	0.287
AC016831.7	u87	3876	ENSG00000148842	CNNM2	10	+	103071773	103071839	103068628	103068722	103076085	103076270	3876	2,0	2,1	5,1	0,0	116	50	2.78134e-05	0.00415162	0.301,0.0	1.0,1.0	-0.85
AC016831.7	u87	31185	ENSG00000179818	PCBP1-AS1	2	-	70055655	70055910	70051202	70051305	70059642	70059680	31185	4,1	0,0	4,3	2,1	305	50	2.8309e-05	0.0041629	1.0,1.0	0.247,0.33	0.712
AC016831.7	u87	2217	ENSG00000010626	LRRC23	12	+	6912729	6913027	6909889	6910026	6913890	6914229	2217	49,19	4,2	31,29	0,0	348	50	2.90549e-05	0.00422853	0.638,0.577	1.0,1.0	-0.393
AC016831.7	u87	13674	ENSG00000148337	CIZ1	9	-	128187862	128187934	128185546	128185776	128190328	128190444	13674	28,11	1,0	28,18	7,5	122	50	3.16772e-05	0.00451703	0.92,1.0	0.621,0.596	0.351
AC016831.7	u87	14094	ENSG00000198648	STK39	2	-	168065318	168065381	168063499	168063570	168074981	168075011	14094	17,6	1,0	17,9	7,5	113	50	3.14459e-05	0.00451703	0.883,1.0	0.518,0.443	0.461
AC016831.7	u87	570	ENSG00000148498	PARD3	10	-	34450316	34450448	34401825	34401917	34470084	34470263	570	17,3	0,0	25,19	4,2	182	50	3.3169e-05	0.00468246	1.0,1.0	0.632,0.723	0.323
AC016831.7	u87	30152	ENSG00000166946	CCNDBP1	15	+	43185819	43185879	43185438	43185607	43189198	43189280	30152	5,12	0,0	9,12	3,3	110	50	3.37979e-05	0.00472401	1.0,1.0	0.577,0.645	0.389
AC016831.7	u87	25292	ENSG00000140105	WARS	14	-	100375282	100375406	100369086	100369258	100376259	100376285	25292	22,14	0,0	25,24	4,2	174	50	3.49261e-05	0.00483384	1.0,1.0	0.642,0.775	0.291
AC016831.7	u87	10103	ENSG00000184349	EFNA5	5	-	107387234	107387315	107376888	107381376	107387705	107387771	10103	3,2	1,0	0,1	1,1	131	50	3.56519e-05	0.00488638	0.534,1.0	0.0,0.276	0.629
AC016831.7	u87	25280	ENSG00000140105	WARS	14	-	100375282	100375403	100369086	100369258	100376259	100376311	25280	21,13	0,0	25,24	4,2	171	50	3.84452e-05	0.00521856	1.0,1.0	0.646,0.778	0.288
AC016831.7	u87	17623	ENSG00000043143	JADE2	5	+	134576767	134576896	134573644	134573762	134578496	134579475	17623	12,6	0,0	26,21	1,7	179	50	3.98957e-05	0.00536388	1.0,1.0	0.879,0.456	0.333
AC016831.7	u87	20938	ENSG00000196295	AC005154.6	7	-	30579005	30579128	30577903	30578091	30579230	30579314	20938	7,3	3,1	2,3	0,0	173	50	4.44744e-05	0.00592306	0.403,0.464	1.0,1.0	-0.567
AC016831.7	u87	18619	ENSG00000105323	HNRNPUL1	19	+	41305831	41305867	41303971	41304261	41306448	41307029	18619	30,17	0,1	38,20	9,4	86	50	4.56934e-05	0.00597272	1.0,0.908	0.711,0.744	0.226
AC016831.7	u87	26247	ENSG00000248932	RP11-319G6.1	3	+	139419556	139419680	139389839	139389933	139423015	139423114	26247	1,4	0,0	1,2	2,1	174	50	4.55227e-05	0.00597272	1.0,1.0	0.126,0.365	0.754
AC016831.7	u87	16575	ENSG00000100979	PLTP	20	-	45909941	45910070	45907840	45907904	45911151	45911251	16575	387132	5,7	297346	0,0	179	50	4.85907e-05	0.00629011	0.956,0.84	1.0,1.0	-0.102
AC016831.7	u87	32797	ENSG00000176124	DLEU1	13	+	50083141	50083194	50082170	50082557	50104703	50107218	32797	4,7	1,0	3,3	4,4	103	50	4.90127e-05	0.00629011	0.66,1.0	0.267,0.267	0.563
AC016831.7	u87	36535	ENSG00000166526	ZNF3	7	-	100079535	100079656	100075541	100075630	100081634	100081703	36535	1,0	1,1	4,7	0,0	171	50	5.17762e-05	0.0065849	0.226,0.0	1.0,1.0	-0.887
AC016831.7	u87	3048	ENSG00000177119	ANO6	12	+	45302013	45302093	45216019	45216391	45331294	45331423	3048	1,0	0,4	6,5	0,0	130	50	5.60024e-05	0.00696785	1.0,0.0	1.0,1.0	-0.5
AC016831.7	u87	38495	ENSG00000112110	MRPL18	6	+	159790667	159790787	159789885	159790060	159790939	159791126	38495	1,0	9,3	6,5	2,5	170	50	5.62404e-05	0.00696785	0.032,0.0	0.469,0.227	-0.332
AC016831.7	u87	7908	ENSG00000001460	STPG1	1	-	24391560	24391679	24383901	24384003	24401318	24401456	7908	4,3	0,0	3,2	2,1	169	50	5.6268e-05	0.00696785	1.0,1.0	0.307,0.372	0.66
AC016831.7	u87	9707	ENSG00000142864	SERBP1	1	-	67420008	67420186	67415165	67415339	67424199	67424277	9707	371226	0,0	440418	4,11	228	50	5.73332e-05	0.00703803	1.0,1.0	0.96,0.893	0.074
AC016831.7	u87	5376	ENSG00000149657	LSM14B	20	+	62130218	62130296	62129784	62129952	62130529	62130691	5376	38,27	2,5	50,40	0,0	128	50	5.78804e-05	0.00704394	0.881,0.678	1.0,1.0	-0.22
AC016831.7	u87	29059	ENSG00000101199	ARFGAP1	20	+	63277204	63277305	63276479	63276651	63278116	63278203	29059	37,19	0,0	53,31	5,3	151	50	6.20994e-05	0.00743036	1.0,1.0	0.778,0.774	0.224
AC016831.7	u87	7842	ENSG00000143344	RGL1	1	+	183806374	183806485	183742125	183742289	183847565	183847774	7842	2,1	0,0	1,0	1,1	161	50	6.21083e-05	0.00743036	1.0,1.0	0.237,0.0	0.881
AC016831.7	u87	14831	ENSG00000175063	UBE2C	20	+	45815389	45815540	45813436	45813464	45815853	45815913	14831	13,10	0,0	17,17	1,4	201	50	6.54605e-05	0.0077656	1.0,1.0	0.809,0.514	0.339
AC016831.7	u87	18754	ENSG00000115363	EVA1A	2	-	75526111	75526199	75518057	75518208	75560679	75560938	18754	0,0	4,3	7,5	5,9	138	50	6.74766e-05	0.00793806	0.0,0.0	0.337,0.168	-0.253
AC016831.7	u87	7801	ENSG00000118292	C1orf54	1	+	150279642	150279741	150276521	150276632	150280834	150280916	7801	31,5	0,0	32,35	1,8	149	50	6.9101e-05	0.00806198	1.0,1.0	0.915,0.595	0.245
AC016831.7	u87	18349	ENSG00000110080	ST3GAL4	11	+	126408098	126408194	126407573	126407634	126408306	126408496	18349	42,23	0,0	42,44	2,6	146	50	7.13924e-05	0.00826104	1.0,1.0	0.878,0.715	0.204
AC016831.7	u87	29692	ENSG00000140632	GLYR1	16	-	4821546	4821597	4821379	4821453	4822874	4822931	29692	3,2	0,0	11,6	4,1	101	50	7.82189e-05	0.00897737	1.0,1.0	0.577,0.748	0.338
AC016831.7	u87	24357	ENSG00000095059	DHPS	19	-	12677107	12677211	12676016	12676142	12677290	12677396	24357	112,86	2,1	162140	15,11	154	50	8.43017e-05	0.00959748	0.948,0.965	0.778,0.805	0.165
AC016831.7	u87	8650	ENSG00000087077	TRIP6	7	+	100868494	100868866	100868107	100868233	100870369	100870463	8650	662412	11,0	828845	0,0	422	50	8.54335e-05	0.00964851	0.877,1.0	1.0,1.0	-0.061
AC016831.7	u87	13636	ENSG00000135930	EIF4E2	2	+	232574262	232574341	232567077	232567214	232580903	232583642	13636	6,3	1,0	9,1	8,6	129	50	8.69634e-05	0.00974335	0.699,1.0	0.304,0.061	0.667
XLOC_017263	hela	26115	ENSG00000130707	ASS1	9	+	130464110	130464167	130458400	130458589	130466724	130466799	26115	5022572	0,1	1686	52	107	50	3.10862e-15	5.91696e-11	1.0,0.999	0.938	0.062
XLOC_017263	hela	20866	ENSG00000065978	YBX1	1	+	42696198	42696288	42693489	42693523	42696641	42696824	20866	3472038	0,0	1127	34	140	50	3.4206e-13	3.25538e-09	1.0,1.0	0.922	0.078
XLOC_017263	hela	8244	ENSG00000085063	CD59	11	-	33702667	33702737	33698261	33698514	33710205	33710343	8244	1,0	2,7	69	2	120	50	1.71974e-12	1.09111e-08	0.172,0.0	0.935	-0.849
XLOC_017263	hela	21183	ENSG00000100058	CRYBB2P1	22	+	25519922	25520162	25459415	25459515	25520681	25520854	21183	2,2	0,0	0	5	290	50	6.63232e-11	2.24566e-07	1.0,1.0	0	1
XLOC_017263	hela	34374	ENSG00000198382	UVRAG	11	+	76137193	76137452	76115899	76116015	76140710	76141660	34374	1,3	0,0	0	5	309	50	5.37288e-11	2.24566e-07	1.0,1.0	0	1
XLOC_017263	hela	42557	ENSG00000165629	ATP5C1	10	+	7799771	7799915	7798989	7799194	7800026	7800091	42557	2131427	0,1	816	25	194	50	7.07889e-11	2.24566e-07	1.0,0.997	0.894	0.104
XLOC_017263	hela	31673	ENSG00000156482	RPL30	8	-	98042644	98042718	98041720	98041850	98044942	98045088	31673	6943507	0,0	2059	38	124	50	3.55641e-10	8.46158e-07	1.0,1.0	0.956	0.044
XLOC_017263	hela	45568	ENSG00000165195	PIGA	X	-	15328343	15328537	15325913	15326046	15331589	15331723	45568	1,1	0,0	1	6	244	50	3.33564e-10	8.46158e-07	1.0,1.0	0.033	0.967
XLOC_017263	hela	16619	ENSG00000171219	CDC42BPG	11	-	64827685	64827783	64827526	64827611	64829470	64830070	16619	1,2	0,0	0	5	148	50	6.75295e-10	1.42817e-06	1.0,1.0	0	1
XLOC_017263	hela	37424	ENSG00000197150	ABCB8	7	+	151032843	151033061	151028475	151028610	151034272	151034428	37424	3,14	0,0	4	5	268	50	6.60887e-09	1.25793e-05	1.0,1.0	0.13	0.87
XLOC_017263	hela	25577	ENSG00000136161	RCBTB2	13	-	48522307	48522403	48515585	48515741	48524658	48524757	25577	1,3	0,0	0	3	146	50	1.18567e-08	2.05164e-05	1.0,1.0	0	1
XLOC_017263	hela	9736	ENSG00000135049	AGTPBP1	9	-	85712501	85712566	85692688	85692813	85741774	85741818	9736	2,6	0,0	0	3	115	50	1.50792e-08	2.39181e-05	1.0,1.0	0	1
XLOC_017263	hela	44139	ENSG00000168038	ULK4	3	-	41937228	41937340	41935861	41935940	41938097	41938197	44139	3,1	0,0	2	5	162	50	1.69624e-08	2.48355e-05	1.0,1.0	0.11	0.89
XLOC_017263	hela	1404	ENSG00000089486	CDIP1	16	-	4536439	4536768	4514574	4514664	4538324	4538404	1404	1,2	0,0	1	3	379	50	1.94407e-08	2.6431e-05	1.0,1.0	0.042	0.958
XLOC_017263	hela	17849	ENSG00000154556	SORBS2	4	-	185638876	185639035	185635354	185635411	185646667	185646782	17849	0,2	3,1	1	0	209	50	3.04535e-08	3.86435e-05	0.0,0.324	1	-0.838
XLOC_017263	hela	16371	ENSG00000163374	YY1AP1	1	-	155680381	155680456	155679408	155679512	155688070	155688294	16371	2,6	0,0	1	4	125	50	4.11578e-08	4.89624e-05	1.0,1.0	0.091	0.909
XLOC_017263	hela	17534	ENSG00000174628	IQCK	16	+	19763847	19764112	19733697	19733827	19788837	19789238	17534	3,0	2,2	7	0	315	50	6.18492e-08	6.77605e-05	0.192,0.0	1	-0.904
XLOC_017263	hela	42532	ENSG00000268750	CTD-2583A14.10	19	+	57839022	57839149	57819718	57819945	57856103	57856233	42532	4,12	0,0	8	6	177	50	6.40795e-08	6.77605e-05	1.0,1.0	0.274	0.726
XLOC_017263	hela	44774	ENSG00000088727	KIF9	3	-	47243050	47243245	47240800	47241015	47244790	47244924	44774	1,1	0,0	0	2	245	50	8.23011e-08	8.24484e-05	1.0,1.0	0	1
XLOC_017263	hela	16287	ENSG00000162604	TM2D1	1	-	61724287	61724425	61723712	61723772	61724919	61725050	16287	2,4	0,0	0	2	188	50	1.06519e-07	0.000101374	1.0,1.0	0	1
XLOC_017263	hela	16285	ENSG00000162604	TM2D1	1	-	61724287	61724425	61709328	61709437	61724919	61725050	16285	2,3	0,0	0	2	188	50	1.124e-07	0.000101877	1.0,1.0	0	1
XLOC_017263	hela	23316	ENSG00000241685	ARPC1A	7	+	99348851	99348959	99344292	99344515	99353908	99354121	23316	93347	0,1	192	13	158	50	1.21913e-07	0.000105477	1.0,0.991	0.824	0.172
XLOC_017263	hela	24247	ENSG00000168010	ATG16L2	11	+	72823543	72823797	72822847	72822961	72824059	72824122	24247	2,8	0,0	6	4	304	50	1.34442e-07	0.00011126	1.0,1.0	0.198	0.802
XLOC_017263	hela	29463	ENSG00000134982	APC	5	+	112823306	112823360	112821948	112821991	112827107	112827247	29463	2,6	0,1	0	6	104	50	1.4548e-07	0.000115378	1.0,0.743	0	0.871
XLOC_017263	hela	30824	ENSG00000175792	RUVBL1	3	-	128068635	128068913	128064777	128065220	128082482	128082574	30824	6,12	0,0	7	4	328	50	1.52493e-07	0.000116102	1.0,1.0	0.211	0.789
XLOC_017263	hela	21928	ENSG00000101901	ALG13	X	+	111708026	111708393	111684964	111685103	111708964	111709048	21928	8,24	0,0	18	5	417	50	1.85333e-07	0.000135678	1.0,1.0	0.302	0.698
XLOC_017263	hela	18964	ENSG00000164031	DNAJB14	4	-	99927716	99927838	99924759	99924815	99930449	99930589	18964	0,1	1,2	1	0	172	50	2.14461e-07	0.000151187	0.0,0.127	1	-0.936
XLOC_017263	hela	26607	ENSG00000266074	BAHCC1	17	+	81446737	81446830	81445353	81445681	81447035	81447848	26607	0,2	2,2	3	0	143	50	2.52305e-07	0.000151504	0.0,0.259	1	-0.871
XLOC_017263	hela	37742	ENSG00000111237	VPS29	12	-	110501416	110501559	110499534	110499546	110502048	110502092	37742	0,4	3,2	6	0	193	50	2.42272e-07	0.000151504	0.0,0.341	1	-0.83
XLOC_017263	hela	37996	ENSG00000170776	AKAP13	15	+	85658536	85658590	85655416	85655787	85664562	85664755	37996	4,11	0,0	9	7	104	50	2.26278e-07	0.000151504	1.0,1.0	0.382	0.618
XLOC_017263	hela	4148	ENSG00000146463	ZMYM4	1	+	35295926	35295988	35269032	35269085	35325359	35325405	4148	0,2	2,3	4	0	112	50	2.54708e-07	0.000151504	0.0,0.229	1	-0.885
XLOC_017263	hela	42528	ENSG00000268750	CTD-2583A14.10	19	+	57820493	57820549	57819718	57819945	57856103	57856233	42528	1,4	0,0	5	6	106	50	2.45137e-07	0.000151504	1.0,1.0	0.282	0.718
XLOC_017263	hela	223	ENSG00000223745	CCDC18-AS1	1	-	93340457	93340510	93339648	93339679	93345539	93345590	223	1,3	0,0	0	2	103	50	3.07109e-07	0.000173419	1.0,1.0	0	1
XLOC_017263	hela	34934	ENSG00000115020	PIKFYVE	2	+	208304845	208305013	208304170	208304318	208312235	208312295	34934	7,27	0,0	18	6	218	50	3.18885e-07	0.000173419	1.0,1.0	0.408	0.592
XLOC_017263	hela	36909	ENSG00000095321	CRAT	9	-	129108762	129108903	129107813	129108077	129110482	129110672	36909	0,2	2,3	1	0	191	50	3.14915e-07	0.000173419	0.0,0.149	1	-0.925
XLOC_017263	hela	6071	ENSG00000234741	GAS5	1	-	173864483	173864506	173863979	173864304	173865509	173865547	6071	45280	0,2	131	14	73	50	3.29991e-07	0.000174474	1.0,0.99	0.865	0.13
XLOC_017263	hela	18837	ENSG00000143393	PI4KB	1	-	151324744	151324917	151315572	151316509	151326171	151326373	18837	0,5	3,6	13	0	223	50	3.61381e-07	0.000185906	0.0,0.157	1	-0.921
XLOC_017263	hela	25289	ENSG00000205464	ATP6AP1L	5	+	82295492	82295544	82280959	82281011	82303486	82303527	25289	1,1	0,0	0	2	102	50	3.78135e-07	0.000189406	1.0,1.0	0	1
XLOC_017263	hela	36326	ENSG00000162585	FAAP20	1	-	2186003	2186249	2184477	2185513	2186837	2187206	36326	0,1	3,2	5	0	296	50	4.07858e-07	0.000199056	0.0,0.078	1	-0.961
XLOC_017263	hela	22052	ENSG00000129187	DCTD	4	-	182916418	182916539	182915460	182915575	182917287	182917477	22052	5,18	0,1	1	4	171	50	4.38735e-07	0.000208772	1.0,0.84	0.068	0.852
XLOC_017263	hela	1784	ENSG00000111788	RP11-22B23.1	12	+	9311140	9311290	9310338	9310441	9311549	9311618	1784	1,1	1,3	1	0	200	50	4.69571e-07	0.000214147	0.2,0.077	1	-0.861
XLOC_017263	hela	6078	ENSG00000234741	GAS5	1	-	173864674	173864704	173864256	173864304	173865509	173865547	6078	3,16	0,2	4	14	80	50	4.72531e-07	0.000214147	1.0,0.833	0.152	0.764
XLOC_017263	hela	44961	ENSG00000188130	MAPK12	22	-	50255809	50255881	50255614	50255694	50256084	50256199	44961	16,81	0,0	41	8	122	50	4.9637e-07	0.000219719	1.0,1.0	0.677	0.323
XLOC_017263	hela	16732	ENSG00000147586	MRPS28	8	-	80028694	80028796	80002998	80003120	80030053	80030232	16732	1,6	0,0	1	3	152	50	5.81274e-07	0.000251454	1.0,1.0	0.099	0.901
XLOC_017263	hela	32372	ENSG00000123552	USP45	6	-	99468099	99468170	99466671	99466763	99468536	99468618	32372	0,0	1,2	3	0	121	50	6.23357e-07	0.000263666	0.0,0.0	1	-1
XLOC_017263	hela	21339	ENSG00000249471	ZNF324B	19	+	58452127	58452782	58451624	58451704	58453695	58453822	21339	1,5	0,0	0	1	705	50	7.83417e-07	0.000314592	1.0,1.0	0	1
XLOC_017263	hela	22651	ENSG00000100099	HPS4	22	-	26471212	26471388	26470718	26470813	26472301	26472418	22651	1,1	0,0	2	3	226	50	7.93339e-07	0.000314592	1.0,1.0	0.129	0.871
XLOC_017263	hela	9247	ENSG00000157657	ZNF618	9	+	114028909	114028972	114016694	114016784	114032647	114032723	9247	0,1	2,1	3	0	113	50	7.63116e-07	0.000314592	0.0,0.307	1	-0.847
XLOC_017263	hela	47128	ENSG00000167637	ZNF283	19	+	43833504	43833626	43831317	43831381	43835504	43835592	47128	0,3	1,4	3	0	172	50	1.01989e-06	0.000396177	0.0,0.179	1	-0.91
XLOC_017263	hela	43787	ENSG00000196739	COL27A1	9	+	114194403	114194457	114183021	114183075	114195958	114196012	43787	0,1	1,2	2	0	104	50	1.05083e-06	0.000400029	0.0,0.194	1	-0.903
XLOC_017263	hela	43423	ENSG00000140950	TLDC1	16	-	84497418	84497647	84495682	84495913	84497933	84498111	43423	1,3	4,2	1	0	279	50	1.13749e-06	0.00042453	0.043,0.212	1	-0.873
XLOC_017263	hela	3894	ENSG00000145014	TMEM44	3	-	194617098	194617269	194615568	194615697	194623223	194623310	3894	1,13	0,0	8	4	221	50	1.20052e-06	0.000439436	1.0,1.0	0.312	0.688
XLOC_017263	hela	42238	ENSG00000181690	PLAG1	8	-	56168027	56168386	56166242	56167503	56171090	56171189	42238	1,2	0,0	0	1	409	50	1.30622e-06	0.000467262	1.0,1.0	0	1
XLOC_017263	hela	43500	ENSG00000169660	HEXDC	17	+	82440472	82440613	82439999	82440334	82440996	82441075	43500	8,8	0,0	7	4	191	50	1.32563e-06	0.000467262	1.0,1.0	0.314	0.686
XLOC_017263	hela	2270	ENSG00000068400	GRIPAP1	X	-	49000565	49000689	48999437	48999504	49000860	49000959	2270	0,0	1,1	3	0	174	50	1.43054e-06	0.00049507	0.0,0.0	1	-1
XLOC_017263	hela	10421	ENSG00000177738	CTD-2201E18.3	5	-	43016361	43016477	43014733	43015150	43017073	43018811	10421	2,9	0,0	6	4	166	50	1.49561e-06	0.000508347	1.0,1.0	0.311	0.689
XLOC_017263	hela	37584	ENSG00000184949	FAM227A	22	-	38628237	38628342	38626179	38626303	38628833	38628935	37584	0,1	3,3	2	0	155	50	1.59316e-06	0.000532004	0.0,0.097	1	-0.952
XLOC_017263	hela	22736	ENSG00000166140	ZFYVE19	15	+	40808043	40808075	40807641	40807868	40809118	40809240	22736	0,0	2,8	2	0	82	50	1.62326e-06	0.000532711	0.0,0.0	1	-1
XLOC_017263	hela	37843	ENSG00000143321	HDGF	1	-	156758982	156759219	156755536	156755664	156766789	156766925	37843	0,1	1,1	1	0	287	50	1.86368e-06	0.000601243	0.0,0.148	1	-0.926
XLOC_017263	hela	19034	ENSG00000108061	SHOC2	10	+	110951607	110951792	110919592	110919657	110964124	110964524	19034	0,3	1,4	2	0	235	50	2.07493e-06	0.000626892	0.0,0.138	1	-0.931
XLOC_017263	hela	30843	ENSG00000143748	NVL	1	-	224313049	224313155	224311799	224311857	224317693	224317793	30843	2,3	8,18	15	4	156	50	2.04486e-06	0.000626892	0.074,0.051	0.546	-0.484
XLOC_017263	hela	40350	ENSG00000168297	PXK	3	+	58420535	58420568	58412900	58412963	58424751	58426023	40350	0,0	1,1	2	0	83	50	2.04121e-06	0.000626892	0.0,0.0	1	-1
XLOC_017263	hela	8819	ENSG00000130449	ZSWIM6	5	+	61490785	61490934	61472680	61473037	61494259	61494410	8819	1,26	0,0	20	5	199	50	1.98215e-06	0.000626892	1.0,1.0	0.501	0.499
XLOC_017263	hela	13849	ENSG00000250320	CTD-2269F5.1	5	+	84385887	84386055	84384492	84384599	84387821	84387936	13849	2,2	0,0	0	1	218	50	2.12002e-06	0.000630506	1.0,1.0	0	1
XLOC_017263	hela	22151	ENSG00000100578	KIAA0586	14	+	58543882	58543967	58540070	58540136	58547780	58548023	22151	0,3	1,4	1	0	135	50	2.24375e-06	0.00065704	0.0,0.217	1	-0.891
XLOC_017263	hela	30261	ENSG00000003989	SLC7A2	8	+	17554945	17555082	17551763	17551986	17558294	17558397	30261	1,3	0,0	0	1	187	50	2.38046e-06	0.000686512	1.0,1.0	0	1
XLOC_017263	hela	3768	ENSG00000166762	CATSPER2	15	-	43639642	43639798	43638903	43639028	43640323	43640496	3768	1,1	0,0	0	1	206	50	2.44069e-06	0.000693373	1.0,1.0	0	1
XLOC_017263	hela	19549	ENSG00000150990	DHX37	12	-	124975418	124975511	124972502	124972599	124977341	124977490	19549	8,63	0,0	40	7	143	50	2.52895e-06	0.000707882	1.0,1.0	0.666	0.334
XLOC_017263	hela	7258	ENSG00000262481	TMEM256-PLSCR3	17	-	7393143	7393364	7392790	7392952	7393466	7393509	7258	9,25	0,0	30	5	271	50	2.57754e-06	0.000711027	1.0,1.0	0.525	0.475
XLOC_017263	hela	18362	ENSG00000163701	IL17RE	3	+	9904031	9904151	9902849	9903064	9906363	9906461	18362	1,2	0,0	0	1	170	50	2.70624e-06	0.000735865	1.0,1.0	0	1
XLOC_017263	hela	32049	ENSG00000102181	CD99L2	X	-	150814861	150814936	150795417	150795486	150831230	150831293	32049	6,38	0,0	24	6	125	50	3.26046e-06	0.000862511	1.0,1.0	0.615	0.385
XLOC_017263	hela	39604	ENSG00000143147	GPR161	1	-	168114455	168114549	168104476	168104894	168133875	168133921	39604	1,1	0,0	0	1	144	50	3.28936e-06	0.000862511	1.0,1.0	0	1
XLOC_017263	hela	47092	ENSG00000126217	MCF2L	13	+	113090067	113090160	113089609	113089728	113094513	113094604	47092	1,1	0,0	0	1	143	50	3.30794e-06	0.000862511	1.0,1.0	0	1
XLOC_017263	hela	29314	ENSG00000087274	ADD1	4	+	2867971	2868129	2843944	2844024	2875895	2876110	29314	1,1	1,7	2	0	208	50	3.37978e-06	0.000869335	0.194,0.033	1	-0.886
XLOC_017263	hela	18357	ENSG00000163701	IL17RE	3	+	9909216	9909283	9908238	9908307	9910864	9911040	18357	1,2	0,0	0	1	117	50	3.56356e-06	0.000904385	1.0,1.0	0	1
XLOC_017263	hela	10910	ENSG00000167785	ZNF558	19	-	8830769	8830891	8825001	8825108	8831317	8831401	10910	2,0	1,2	1	0	172	50	3.83392e-06	0.000909792	0.368,0.0	1	-0.816
XLOC_017263	hela	17442	ENSG00000181381	DDX60L	4	-	168475995	168476120	168472695	168472809	168480376	168480477	17442	0,4	2,4	1	0	175	50	3.78739e-06	0.000909792	0.0,0.222	1	-0.889
XLOC_017263	hela	33270	ENSG00000227764	RP11-354K1.1	1	+	211640218	211640360	211639807	211639889	211654043	211654176	33270	1,4	0,0	3	3	192	50	3.87166e-06	0.000909792	1.0,1.0	0.207	0.793
XLOC_017263	hela	33836	ENSG00000244187	TMEM141	9	+	136791710	136791777	136791403	136791424	136791946	136792358	33836	36173	1,0	80	9	117	50	3.86755e-06	0.000909792	0.939,1.0	0.792	0.177
XLOC_017263	hela	8347	ENSG00000232859	LYRM9	17	-	27880120	27880183	27879050	27879490	27880273	27880366	8347	0,1	1,5	2	0	113	50	3.79734e-06	0.000909792	0.0,0.081	1	-0.96
XLOC_017263	hela	8616	ENSG00000162148	PPP1R32	11	+	61486343	61486403	61485798	61485911	61486523	61486610	8616	1,2	0,0	0	1	110	50	3.71696e-06	0.000909792	1.0,1.0	0	1
XLOC_017263	hela	38973	ENSG00000250802	ZBED3-AS1	5	+	77089345	77089403	77087486	77087619	77098654	77098747	38973	1,1	0,0	0	1	108	50	4.12098e-06	0.000956569	1.0,1.0	0	1
XLOC_017263	hela	315	ENSG00000263002	ZNF234	19	+	44149770	44149976	44148770	44148897	44150412	44150505	315	0,0	1,5	7	1	256	50	4.18839e-06	0.000960504	0.0,0.0	0.578	-0.578
XLOC_017263	hela	17536	ENSG00000174628	IQCK	16	+	19735352	19735450	19733697	19733827	19788837	19788922	17536	1,3	2,2	4	0	148	50	4.50476e-06	0.00102076	0.145,0.336	1	-0.76
XLOC_017263	hela	20798	ENSG00000184465	WDR27	6	-	169613558	169613656	169602218	169602321	169632946	169633068	20798	0,0	1,5	2	0	148	50	4.62129e-06	0.0010231	0.0,0.0	1	-1
XLOC_017263	hela	33835	ENSG00000244187	TMEM141	9	+	136791625	136791777	136791367	136791424	136791946	136792030	33835	44172	1,0	98	9	202	50	4.62258e-06	0.0010231	0.916,1.0	0.729	0.229
XLOC_017263	hela	6064	ENSG00000234741	GAS5	1	-	173865228	173865282	173864256	173864304	173865509	173865547	6064	101546	0,2	328	14	104	50	5.03863e-06	0.00110236	1.0,0.992	0.918	0.078
XLOC_017263	hela	4580	ENSG00000124120	TTPAL	20	+	44484336	44484428	44479984	44480444	44486595	44486706	4580	2,11	0,0	0	1	142	50	5.12635e-06	0.00110881	1.0,1.0	0	1
XLOC_017263	hela	2558	ENSG00000171735	CAMTA1	1	+	6886239	6886346	6825109	6825210	6887653	6887842	2558	0,2	3,4	2	0	157	50	5.5106e-06	0.00117852	0.0,0.137	1	-0.931
XLOC_017263	hela	11405	ENSG00000185404	SP140L	2	+	230328756	230328831	230327183	230327301	230357804	230357967	11405	2,9	0,0	0	1	125	50	5.82658e-06	0.00119251	1.0,1.0	0	1
XLOC_017263	hela	18675	ENSG00000121310	ECHDC2	1	-	52906518	52906611	52905033	52905090	52907867	52907954	18675	3,5	0,1	0	1	143	50	5.74333e-06	0.00119251	1.0,0.636	0	0.818
XLOC_017263	hela	44669	ENSG00000180385	EMC3-AS1	3	+	9987905	9988007	9986892	9987264	9988711	9988747	44669	1,8	0,1	0	1	152	50	5.78546e-06	0.00119251	1.0,0.725	0	0.863
XLOC_017263	hela	5868	ENSG00000198431	TXNRD1	12	+	104311289	104311412	104288717	104289040	104313244	104313316	5868	216905	0,34	564	0	173	50	5.6804e-06	0.00119251	1.0,0.885	1	-0.057
XLOC_017263	hela	22447	ENSG00000182287	AP1S2	X	-	15833443	15833524	15831105	15831568	15845378	15845516	22447	2,12	0,1	2	5	131	50	6.09943e-06	0.00123507	1.0,0.821	0.132	0.778
XLOC_017263	hela	41625	ENSG00000181038	METTL23	17	+	76729689	76729794	76726842	76727178	76732977	76733215	41625	16,72	0,0	57	7	155	50	6.18306e-06	0.00123883	1.0,1.0	0.724	0.276
XLOC_017263	hela	21244	ENSG00000185379	RAD51D	17	-	35116858	35117037	35106987	35107122	35118500	35118619	21244	4,4	0,0	1	2	229	50	6.93411e-06	0.00137106	1.0,1.0	0.098	0.902
XLOC_017263	hela	28289	ENSG00000198836	OPA1	3	+	193617783	193617837	193615673	193615770	193618868	193618936	28289	4,10	0,0	0	1	104	50	6.9871e-06	0.00137106	1.0,1.0	0	1
XLOC_017263	hela	4041	ENSG00000235944	ZNF815P	7	+	5839069	5839204	5833526	5833568	5839948	5840042	4041	0,0	1,2	2	0	185	50	7.68411e-06	0.00147644	0.0,0.0	1	-1
XLOC_017263	hela	6445	ENSG00000182173	TSEN54	17	+	75516745	75516910	75516535	75516616	75517008	75517072	6445	7,41	0,0	15	4	215	50	7.78943e-06	0.00147644	1.0,1.0	0.466	0.534
XLOC_017263	hela	6551	ENSG00000149179	C11orf49	11	+	46948025	46948164	46936778	46936851	46987207	46987310	6551	0,0	5,7	2	0	189	50	7.83444e-06	0.00147644	0.0,0.0	1	-1
XLOC_017263	hela	8846	ENSG00000196428	TSC22D2	3	+	150438197	150438354	150423048	150423120	150457075	150457127	8846	1,10	0,0	0	1	207	50	7.73546e-06	0.00147644	1.0,1.0	0	1
XLOC_017263	hela	30167	ENSG00000166949	SMAD3	15	+	67165252	67165384	67164894	67165088	67166778	67166853	30167	9,50	0,0	29	5	182	50	8.62724e-06	0.00160991	1.0,1.0	0.614	0.386
XLOC_017263	hela	22219	ENSG00000196295	AC005154.6	7	-	30584710	30584808	30579230	30579314	30585329	30585479	22219	0,2	1,2	1	0	148	50	8.81299e-06	0.00161295	0.0,0.253	1	-0.873
XLOC_017263	hela	24269	ENSG00000047056	WDR37	10	+	1077906	1078003	1072115	1072293	1080010	1080106	24269	3,5	0,0	9	4	147	50	8.7998e-06	0.00161295	1.0,1.0	0.434	0.566
XLOC_017263	hela	19535	ENSG00000204177	BMS1P1	10	+	46796671	46796793	46795805	46795953	46798028	46798168	19535	2,4	0,0	0	1	172	50	9.16874e-06	0.00162628	1.0,1.0	0	1
XLOC_017263	hela	41249	ENSG00000114423	CBLB	3	-	105681478	105681610	105678430	105678571	105681723	105681818	41249	3,9	0,0	4	3	182	50	9.06091e-06	0.00162628	1.0,1.0	0.268	0.732
XLOC_017263	hela	45523	ENSG00000161970	RPL26	17	-	8379795	8379936	8377678	8377692	8382142	8382315	45523	8494542	0,50	2507	0	191	50	9.15028e-06	0.00162628	1.0,0.96	1	-0.02
XLOC_017263	hela	46195	ENSG00000090975	PITPNM2	12	-	122989786	122989948	122988723	122988872	122990544	122990709	46195	0,0	2,1	2	0	212	50	9.22759e-06	0.00162628	0.0,0.0	1	-1
XLOC_017263	hela	15870	ENSG00000138757	G3BP2	4	-	75724055	75724176	75694797	75694929	75724275	75724470	15870	5,4	0,0	0	1	171	50	9.36549e-06	0.00163544	1.0,1.0	0	1
XLOC_017263	hela	17508	ENSG00000170264	FAM161A	2	-	61838537	61838705	61836009	61836109	61839420	61840581	17508	2,4	2,2	5	0	218	50	9.46156e-06	0.00163719	0.187,0.314	1	-0.75
XLOC_017263	hela	28946	ENSG00000088836	SLC4A11	20	-	3230731	3230845	3230514	3230647	3230932	3231058	28946	3,8	0,0	0	1	164	50	9.91595e-06	0.00170036	1.0,1.0	0	1
XLOC_017263	hela	46008	ENSG00000198270	TMEM116	12	-	111978735	111978787	111965594	111965759	111991757	111991889	46008	1,0	5,2	1	0	102	50	1.0922e-05	0.00185615	0.089,0.0	1	-0.956
XLOC_017263	hela	32684	ENSG00000243660	ZNF487	10	+	43476106	43476202	43475720	43475847	43481428	43481678	32684	2,7	0,0	0	1	146	50	1.10816e-05	0.0018666	1.0,1.0	0	1
XLOC_017263	hela	41764	ENSG00000119979	FAM45A	10	+	119105310	119105495	119104763	119105022	119107967	119108164	41764	3,4	3,1	3	0	235	50	1.12903e-05	0.00188508	0.175,0.46	1	-0.682
XLOC_017263	hela	41585	ENSG00000011523	CEP68	2	+	65073935	65074149	65072883	65072980	65074281	65074484	41585	0,1	1,1	1	0	264	50	1.15973e-05	0.00191951	0.0,0.159	1	-0.92
XLOC_017263	hela	13112	ENSG00000113231	PDE8B	5	+	77425766	77425896	77421820	77421988	77426444	77428195	13112	8,78	0,0	33	5	180	50	1.17882e-05	0.00193428	1.0,1.0	0.647	0.353
XLOC_017263	hela	4242	ENSG00000213865	C8orf44	8	+	66676744	66676902	66667651	66667701	66677641	66677954	4242	0,8	3,1	5	0	208	50	1.24575e-05	0.00201374	0.0,0.658	1	-0.671
XLOC_017263	hela	42623	ENSG00000143458	GABPB2	1	+	151073038	151073157	151070577	151070934	151088189	151088297	42623	0,5	1,3	3	0	169	50	1.24841e-05	0.00201374	0.0,0.33	1	-0.835
XLOC_017263	hela	22338	ENSG00000114956	DGUOK	2	+	73950584	73950732	73926825	73927052	73957124	73957240	22338	25,94	0,2	49	10	198	50	1.28224e-05	0.00203702	1.0,0.922	0.553	0.408
XLOC_017263	hela	37836	ENSG00000092445	TYRO3	15	+	41567359	41567537	41565025	41565141	41568216	41568362	37836	36122	0,0	81	6	228	50	1.28424e-05	0.00203702	1.0,1.0	0.748	0.252
XLOC_017263	hela	34093	ENSG00000132478	UNK	17	+	75808947	75809039	75784861	75784984	75809759	75809969	34093	0,0	2,2	5	1	142	50	1.31419e-05	0.0020537	0.0,0.0	0.638	-0.638
XLOC_017263	hela	37723	ENSG00000152348	ATG10	5	+	82252561	82252659	82178489	82178587	82276144	82276297	37723	3,20	0,0	11	4	148	50	1.31634e-05	0.0020537	1.0,1.0	0.482	0.518
XLOC_017263	hela	16862	ENSG00000011105	TSPAN9	12	+	3206279	3206418	3201176	3201256	3278420	3278612	16862	0,1	2,3	1	0	189	50	1.32989e-05	0.00205799	0.0,0.081	1	-0.96
XLOC_017263	hela	13350	ENSG00000139974	SLC38A6	14	+	61043449	61043503	61043146	61043212	61045345	61045425	13350	2,8	0,0	7	4	104	50	1.37785e-05	0.00209888	1.0,1.0	0.457	0.543
XLOC_017263	hela	25845	ENSG00000215386	MIR99AHG	21	+	16391613	16391685	16231078	16231115	16487489	16487538	25845	2,3	1,5	5	0	122	50	1.37837e-05	0.00209888	0.45,0.197	1	-0.676
XLOC_017263	hela	24353	ENSG00000182362	YBEY	21	+	46291333	46291462	46286869	46287123	46296161	46296230	24353	32,87	0,0	64	6	179	50	1.43277e-05	0.00216439	1.0,1.0	0.749	0.251
XLOC_017263	hela	13069	ENSG00000151806	GUF1	4	+	44688006	44688146	44686509	44686713	44689285	44689409	13069	5,33	0,1	18	7	190	50	1.46711e-05	0.00219881	1.0,0.897	0.404	0.544
XLOC_017263	hela	8195	ENSG00000135127	CCDC64	12	+	120072510	120072729	120071702	120071801	120080886	120081017	8195	9,24	0,0	22	4	269	50	1.49403e-05	0.00222167	1.0,1.0	0.506	0.494
XLOC_017263	hela	40019	ENSG00000111087	GLI1	12	+	57463664	57463791	57460150	57460201	57464672	57464867	40019	1,5	0,0	1	2	177	50	1.54897e-05	0.0022855	1.0,1.0	0.124	0.876
XLOC_017263	hela	10286	ENSG00000163013	FBXO41	2	-	73265892	73265966	73265281	73265640	73266456	73266682	10286	1,7	0,0	3	3	124	50	1.60549e-05	0.00235068	1.0,1.0	0.287	0.713
XLOC_017263	hela	39759	ENSG00000168826	ZBTB49	4	+	4306137	4306184	4301988	4303091	4313040	4313114	39759	1,2	0,0	0	1	97	50	1.6346e-05	0.00237504	1.0,1.0	0	1
XLOC_017263	hela	20079	ENSG00000267106	ZNF561-AS1	19	+	9626783	9626860	9621504	9621645	9632227	9632417	20079	1,1	0,0	3	3	127	50	1.68749e-05	0.00239026	1.0,1.0	0.282	0.718
XLOC_017263	hela	20969	ENSG00000140983	RHOT2	16	+	670695	670773	670454	670557	670891	671000	20969	12,64	0,0	26	5	128	50	1.66615e-05	0.00239026	1.0,1.0	0.67	0.33
XLOC_017263	hela	25452	ENSG00000141756	FKBP10	17	+	41820268	41820461	41819254	41819399	41820946	41821089	25452	220715	0,0	496	10	243	50	1.70787e-05	0.00239026	1.0,1.0	0.911	0.089
XLOC_017263	hela	28860	ENSG00000196458	ZNF605	12	-	132932712	132932805	132921461	132927162	132933034	132933155	28860	0,1	2,4	1	0	143	50	1.70417e-05	0.00239026	0.0,0.08	1	-0.96
XLOC_017263	hela	8376	ENSG00000107643	MAPK8	10	+	48308094	48308288	48306654	48306821	48325896	48325965	8376	5,6	1,5	10	0	244	50	1.70081e-05	0.00239026	0.506,0.197	1	-0.648
XLOC_017263	hela	4043	ENSG00000235944	ZNF815P	7	+	5833526	5833568	5823215	5823526	5839948	5840075	4043	1,3	0,0	0	1	92	50	1.74085e-05	0.00241864	1.0,1.0	0	1
XLOC_017263	hela	26879	ENSG00000115970	THADA	2	-	43279764	43279896	43232712	43232882	43286907	43287061	26879	6,36	0,0	16	4	182	50	1.78948e-05	0.00246818	1.0,1.0	0.524	0.476
XLOC_017263	hela	17301	ENSG00000258168	RP11-588H23.3	12	+	70513184	70513227	70510211	70510284	70520198	70520267	17301	1,1	0,0	2	3	93	50	1.80968e-05	0.00247808	1.0,1.0	0.264	0.736
XLOC_017263	hela	38355	ENSG00000249915	PDCD6	5	+	304176	304221	272710	272772	314416	314806	38355	4,24	0,0	17	5	95	50	1.83902e-05	0.00250028	1.0,1.0	0.642	0.358
XLOC_017263	hela	27145	ENSG00000161996	WDR90	16	+	653340	653451	652466	652535	653524	653670	27145	20,64	0,0	59	6	161	50	1.92787e-05	0.00260248	1.0,1.0	0.753	0.247
XLOC_017263	hela	34396	ENSG00000148737	TCF7L2	10	+	113160618	113160691	113158666	113158717	113165554	113167678	34396	0,2	2,1	1	0	123	50	1.94853e-05	0.0026056	0.0,0.448	1	-0.776
XLOC_017263	hela	37180	ENSG00000141447	OSBPL1A	18	-	24302388	24302751	24280841	24280948	24303636	24303718	37180	1,0	0,2	2	0	413	50	1.95755e-05	0.0026056	1.0,0.0	1	-0.5
XLOC_017263	hela	38064	ENSG00000168301	KCTD6	3	+	58494152	58494408	58492118	58492169	58498712	58498782	38064	2,2	2,1	2	0	306	50	1.98532e-05	0.0026242	0.14,0.246	1	-0.807
XLOC_017263	hela	12791	ENSG00000120616	EPC1	10	-	32273013	32273082	32272025	32272167	32273162	32273281	12791	0,5	4,2	2	0	119	50	2.02638e-05	0.00264179	0.0,0.512	1	-0.744
XLOC_017263	hela	43766	ENSG00000166348	USP54	10	-	73534599	73534770	73530703	73530835	73536268	73536437	43766	1,6	2,4	3	0	221	50	2.01926e-05	0.00264179	0.102,0.253	1	-0.823
XLOC_017263	hela	45052	ENSG00000135953	MFSD9	2	-	102732023	102732138	102731024	102731068	102732321	102732409	45052	1,2	0,0	1	2	165	50	2.04257e-05	0.00264478	1.0,1.0	0.132	0.868
XLOC_017263	hela	6637	ENSG00000186522	2018-09-10	2	-	109593050	109593119	109585720	109585838	109613797	109614093	6637	19,54	0,0	45	6	119	50	2.14879e-05	0.00276352	1.0,1.0	0.759	0.241
XLOC_017263	hela	29129	ENSG00000140463	BBS4	15	+	72686461	72686564	72686206	72686251	72695176	72695228	29129	5,4	0,0	1	2	153	50	2.20607e-05	0.00281815	1.0,1.0	0.14	0.86
XLOC_017263	hela	20115	ENSG00000143322	ABL2	1	-	179133311	179133374	179131310	179131481	179142932	179143089	20115	2,2	0,1	0	2	113	50	2.25101e-05	0.00285638	1.0,0.469	0	0.734
XLOC_017263	hela	40890	ENSG00000144504	ANKMY1	2	-	240482182	240482261	240480936	240481097	240499957	240500123	40890	1,4	0,1	0	1	129	50	2.2874e-05	0.00288334	1.0,0.608	0	0.804
XLOC_017263	hela	265	ENSG00000213920	MDP1	14	-	24214309	24214395	24213942	24214151	24214491	24214599	265	14,66	0,0	15	4	136	50	2.3578e-05	0.00295252	1.0,1.0	0.58	0.42
XLOC_017263	hela	43638	ENSG00000172113	NME6	3	-	48300430	48300634	48298426	48298523	48301269	48301362	43638	1,9	0,0	2	2	254	50	2.48527e-05	0.00309181	1.0,1.0	0.164	0.836
XLOC_017263	hela	4238	ENSG00000197385	ZNF860	3	+	31986247	31986409	31981770	31981902	31988659	31988925	4238	0,1	2,8	6	1	212	50	2.53274e-05	0.00313041	0.0,0.029	0.586	-0.572
XLOC_017263	hela	44167	ENSG00000006432	MAP3K9	14	-	70733756	70733798	70732538	70733342	70734385	70734498	44167	0,0	1,3	1	0	92	50	2.55734e-05	0.00314041	0.0,0.0	1	-1
XLOC_017263	hela	45499	ENSG00000105699	LSR	19	+	35261924	35261981	35258944	35259064	35266358	35266427	45499	0,2	1,6	1	0	107	50	2.57593e-05	0.00314297	0.0,0.135	1	-0.932
XLOC_017263	hela	41871	ENSG00000107077	KDM4C	9	+	6981841	6982765	6980924	6981118	6984165	6984404	41871	1,6	2,3	11	0	974	50	2.62451e-05	0.00318184	0.025,0.093	1	-0.941
XLOC_017263	hela	27483	ENSG00000106799	TGFBR1	9	+	99146484	99146609	99144731	99144888	99147653	99147784	27483	76262	0,0	193	8	175	50	2.7359e-05	0.00329589	1.0,1.0	0.873	0.127
XLOC_017263	hela	47269	ENSG00000055917	PUM2	2	-	20332966	20333063	20327309	20327378	20350596	20350702	47269	0,2	1,6	2	0	147	50	2.75937e-05	0.00330326	0.0,0.102	1	-0.949
XLOC_017263	hela	29496	ENSG00000138468	SENP7	3	-	101398860	101399055	101372007	101372126	101417592	101417790	29496	1,8	0,0	2	2	245	50	2.79735e-05	0.0033278	1.0,1.0	0.169	0.831
XLOC_017263	hela	34644	ENSG00000144040	SFXN5	2	-	72968447	72968533	72942035	72945099	72988257	72988348	34644	1,4	0,1	0	1	136	50	2.85149e-05	0.00337113	1.0,0.595	0	0.797
XLOC_017263	hela	21854	ENSG00000157450	RNF111	15	+	59004001	59004174	58987676	58988068	59030803	59031138	21854	0,1	2,8	6	1	223	50	2.87832e-05	0.00338185	0.0,0.027	0.574	-0.56
XLOC_017263	hela	43757	ENSG00000132376	INPP5K	17	-	1515426	1515585	1513871	1513979	1515887	1516118	43757	1,2	2,2	2	0	209	50	2.92863e-05	0.00341985	0.107,0.193	1	-0.85
XLOC_017263	hela	22053	ENSG00000129187	DCTD	4	-	182916418	182916539	182915460	182915575	182916672	182917219	22053	6,20	0,2	3	6	171	50	2.99777e-05	0.00347924	1.0,0.745	0.128	0.745
XLOC_017263	hela	11648	ENSG00000119778	ATAD2B	2	-	23827797	23827860	23823257	23823569	23828848	23828939	11648	0,0	1,4	1	0	113	50	3.15578e-05	0.00357606	0.0,0.0	1	-1
XLOC_017263	hela	22001	ENSG00000165813	CCDC186	10	-	114173140	114173265	114161607	114163329	114174014	114174202	22001	0,4	4,4	3	0	175	50	3.16501e-05	0.00357606	0.0,0.222	1	-0.889
XLOC_017263	hela	24469	ENSG00000174672	BRSK2	11	+	1447797	1447863	1445756	1445907	1449775	1449836	24469	0,0	2,2	1	0	116	50	3.17513e-05	0.00357606	0.0,0.0	1	-1
XLOC_017263	hela	34294	ENSG00000171174	RBKS	2	-	27869771	27870890	27858438	27858571	27890256	27890366	34294	3,4	1,3	10	0	1169	50	3.10386e-05	0.00357606	0.114,0.054	1	-0.916
XLOC_017263	hela	38488	ENSG00000067365	METTL22	16	+	8623852	8624118	8621709	8621775	8625495	8625713	38488	2,6	2,3	4	0	316	50	3.14933e-05	0.00357606	0.137,0.24	1	-0.811
XLOC_017263	hela	31910	ENSG00000185133	INPP5J	22	+	31124141	31124263	31122922	31123119	31124844	31126010	31910	4,5	2,5	9	0	172	50	3.25078e-05	0.00363973	0.368,0.225	1	-0.704
XLOC_017263	hela	45257	ENSG00000070081	NUCB2	11	+	17291239	17291365	17286633	17286713	17295323	17295441	45257	0,0	2,1	5	1	176	50	3.39421e-05	0.00377809	0.0,0.0	0.587	-0.587
XLOC_017263	hela	961	ENSG00000103248	MTHFSD	16	-	86548034	86548111	86547145	86547568	86548463	86548577	961	0,0	2,1	1	0	127	50	3.42236e-05	0.00378727	0.0,0.0	1	-1
XLOC_017263	hela	263	ENSG00000213920	MDP1	14	-	24214261	24214395	24213953	24214151	24214491	24214599	263	6,59	0,0	21	4	184	50	3.4425e-05	0.00378755	1.0,1.0	0.588	0.412
XLOC_017263	hela	16182	ENSG00000180801	ARSJ	4	-	113906664	113906745	113902351	113903675	113978436	113979092	16182	0,0	1,1	1	0	131	50	3.55986e-05	0.00387191	0.0,0.0	1	-1
XLOC_017263	hela	30848	ENSG00000143748	NVL	1	-	224313049	224313151	224311799	224311857	224317693	224317793	30848	4,3	8,18	14	4	152	50	3.55811e-05	0.00387191	0.141,0.052	0.535	-0.439
XLOC_017263	hela	6703	ENSG00000187801	ZFP69B	1	+	40454202	40454288	40450655	40451088	40456944	40457071	6703	0,0	1,1	1	0	136	50	3.6743e-05	0.00397368	0.0,0.0	1	-1
XLOC_017263	hela	29595	ENSG00000266173	STRADA	17	-	63723297	63723326	63714095	63714108	63726637	63726695	29595	0,0	4,3	5	5	79	50	3.7342e-05	0.00401564	0.0,0.0	0.388	-0.388
XLOC_017263	hela	46440	ENSG00000139116	KIF21A	12	-	39333211	39333280	39332892	39333107	39337095	39337203	46440	5,41	0,0	28	5	119	50	3.87578e-05	0.00414447	1.0,1.0	0.702	0.298
XLOC_017263	hela	35875	ENSG00000100239	PPP6R2	22	+	50391866	50392015	50388985	50389111	50393892	50394135	35875	3,3	0,1	0	2	199	50	3.90626e-05	0.00415373	1.0,0.43	0	0.715
XLOC_017263	hela	14711	ENSG00000198910	L1CAM	X	-	153880281	153880363	153875760	153875944	153886064	153886173	14711	1,2	0,0	1	2	132	50	3.94577e-05	0.00416775	1.0,1.0	0.159	0.841
XLOC_017263	hela	15018	ENSG00000122705	CLTA	9	+	36197550	36197588	36190922	36191273	36204067	36204179	15018	22,98	2,17	61	0	88	50	3.99171e-05	0.00416775	0.862,0.766	1	-0.186
XLOC_017263	hela	20759	ENSG00000107242	PIP5K1B	9	+	68742500	68742657	68705699	68705762	68818460	68818545	20759	2,13	0,0	8	3	207	50	4.01512e-05	0.00416775	1.0,1.0	0.392	0.608
XLOC_017263	hela	28944	ENSG00000196652	ZKSCAN5	7	+	99520168	99520304	99519826	99519909	99525812	99526418	28944	2,9	2,3	9	0	186	50	4.02893e-05	0.00416775	0.212,0.446	1	-0.671
XLOC_017263	hela	31911	ENSG00000185133	INPP5J	22	+	31126920	31127037	31126612	31126721	31127356	31127532	31911	2,26	0,0	18	4	167	50	3.99284e-05	0.00416775	1.0,1.0	0.574	0.426
XLOC_017263	hela	2665	ENSG00000156931	VPS8	3	+	184882348	184882433	184870715	184870805	184886109	184886156	2665	0,0	4,3	1	0	135	50	4.16307e-05	0.00428324	0.0,0.0	1	-1
XLOC_017263	hela	43716	ENSG00000105767	CADM4	19	-	43624113	43624242	43622367	43623439	43625077	43625250	43716	1,7	1,3	4	0	179	50	4.21429e-05	0.00431263	0.218,0.395	1	-0.694
XLOC_017263	hela	23952	ENSG00000115827	DCAF17	2	+	171447385	171447503	171443522	171443613	171448680	171448817	23952	0,0	1,2	1	0	168	50	4.36591e-05	0.00444389	0.0,0.0	1	-1
XLOC_017263	hela	21544	ENSG00000147050	KDM6A	X	+	45106541	45106649	45090816	45090864	45107409	45107536	21544	0,0	3,2	1	0	158	50	4.41867e-05	0.00447367	0.0,0.0	1	-1
XLOC_017263	hela	16332	ENSG00000162929	KIAA1841	2	+	61073457	61073551	61071605	61071792	61076919	61077158	16332	8,19	0,0	16	4	144	50	4.49704e-05	0.00452892	1.0,1.0	0.581	0.419
XLOC_017263	hela	18385	ENSG00000146828	SLC12A9	7	+	100856867	100857176	100855705	100855837	100858834	100858942	18385	14,85	0,0	45	4	359	50	4.58084e-05	0.00458904	1.0,1.0	0.61	0.39
XLOC_017263	hela	27774	ENSG00000103005	USB1	16	+	58014272	58014294	58009928	58010112	58017333	58017439	27774	6,35	0,0	18	5	72	50	4.71419e-05	0.0046979	1.0,1.0	0.714	0.286
XLOC_017263	hela	7140	ENSG00000087206	UIMC1	5	-	177001416	177001501	176982468	176982623	177006649	177006714	7140	0,0	6,3	1	0	135	50	4.74146e-05	0.00470046	0.0,0.0	1	-1
XLOC_017263	hela	43169	ENSG00000103494	RPGRIP1L	16	-	53622218	53622356	53619024	53619208	53636438	53636512	43169	0,0	1,2	1	0	188	50	4.80562e-05	0.00471496	0.0,0.0	1	-1
XLOC_017263	hela	45549	ENSG00000123600	METTL8	2	-	171414602	171414726	171392042	171392197	171433882	171434087	45549	1,2	2,1	2	0	174	50	4.7911e-05	0.00471496	0.126,0.365	1	-0.754
XLOC_017263	hela	7921	ENSG00000072803	FBXW11	5	-	171996889	171997051	171914342	171914405	172006457	172006649	7921	9,12	0,0	9	3	212	50	4.88899e-05	0.00477216	1.0,1.0	0.414	0.586
XLOC_017263	hela	1111	ENSG00000257621	PSMA3-AS1	14	-	58285590	58285756	58273978	58274010	58291634	58291707	1111	1,19	0,1	8	6	216	50	4.93534e-05	0.00479277	1.0,0.815	0.236	0.671
XLOC_017263	hela	38483	ENSG00000091039	OSBPL8	12	-	76459858	76459895	76450892	76450988	76487509	76487618	38483	1,7	0,0	3	3	87	50	4.96046e-05	0.00479277	1.0,1.0	0.365	0.635
XLOC_017263	hela	17149	ENSG00000196792	STRN3	14	-	30929200	30929311	30918965	30919106	30935162	30935304	17149	2,3	1,7	3	0	161	50	5.09625e-05	0.00488246	0.383,0.117	1	-0.75
XLOC_017263	hela	7618	ENSG00000154920	EME1	17	+	50378599	50378681	50376065	50376193	50378773	50378895	7618	1,17	3,6	17	0	132	50	5.1046e-05	0.00488246	0.112,0.518	1	-0.685
XLOC_017263	hela	5744	ENSG00000170312	CDK1	10	+	60788059	60788230	60785663	60785787	60791889	60791969	5744	1591031	0,24	617	0	221	50	5.13581e-05	0.00488775	1.0,0.907	1	-0.046
XLOC_017263	hela	45133	ENSG00000125814	NAPB	20	-	23397071	23397188	23394921	23394999	23402992	23403072	45133	2,3	0,1	0	1	167	50	5.20271e-05	0.00492679	1.0,0.473	0	0.736
XLOC_017263	hela	30687	ENSG00000115966	ATF2	2	-	175074999	175075087	175074504	175074835	175080659	175080765	30687	0,0	2,8	1	0	138	50	5.24609e-05	0.00494327	0.0,0.0	1	-1
XLOC_017263	hela	14016	ENSG00000160305	DIP2A	21	+	46504360	46504489	46498581	46498833	46509256	46509376	14016	10,32	0,0	22	4	179	50	5.3307e-05	0.00498044	1.0,1.0	0.606	0.394
XLOC_017263	hela	7391	ENSG00000140853	NLRC5	16	+	57077718	57077802	57077295	57077379	57077942	57078020	7391	9,23	0,0	16	4	134	50	5.33787e-05	0.00498044	1.0,1.0	0.599	0.401
XLOC_017263	hela	39580	ENSG00000067606	PRKCZ	1	+	2181831	2181914	2175223	2175313	2184582	2184698	39580	0,0	3,8	1	0	133	50	5.37306e-05	0.00498882	0.0,0.0	1	-1
XLOC_017263	hela	22207	ENSG00000186635	ARAP1	11	-	72711020	72711141	72710384	72710587	72711429	72711499	22207	15,47	0,0	45	5	171	50	5.40898e-05	0.00499779	1.0,1.0	0.725	0.275
XLOC_017263	hela	21577	ENSG00000254469	RP11-849H4.2	11	-	71925932	71926104	71923308	71923475	71928448	71928594	21577	0,0	1,2	1	0	222	50	5.52369e-05	0.00507913	0.0,0.0	1	-1
XLOC_017263	hela	37800	ENSG00000262468	LINC01569	16	-	4248251	4248428	4246972	4247061	4253646	4253779	37800	0,0	1,1	1	0	227	50	5.55086e-05	0.00507957	0.0,0.0	1	-1
XLOC_017263	hela	40625	ENSG00000112290	WASF1	6	-	110160634	110160732	110127468	110127629	110177146	110177186	40625	2,6	0,0	6	3	148	50	5.61927e-05	0.00511756	1.0,1.0	0.403	0.597
XLOC_017263	hela	43640	ENSG00000172113	NME6	3	-	48300276	48300723	48298426	48298523	48301269	48301319	43640	1,14	0,0	6	2	497	50	5.68393e-05	0.00512739	1.0,1.0	0.232	0.768
XLOC_017263	hela	45311	ENSG00000268362	CTD-2017D11.1	19	+	24048936	24049014	24046183	24046279	24049404	24049548	45311	0,1	1,6	1	0	128	50	5.6734e-05	0.00512739	0.0,0.061	1	-0.97
XLOC_017263	hela	10975	ENSG00000198218	QRICH1	3	-	49092396	49092456	49076708	49077038	49093911	49094051	10975	2,6	0,0	1	2	110	50	5.76275e-05	0.00517397	1.0,1.0	0.185	0.815
XLOC_017263	hela	5088	ENSG00000198246	SLC29A3	10	+	71344208	71344291	71322755	71323054	71351561	71351788	5088	5,7	0,2	0	2	133	50	5.85561e-05	0.00523266	1.0,0.568	0	0.784
XLOC_017263	hela	22075	ENSG00000100003	SEC14L2	22	+	30415758	30416087	30410595	30410679	30416233	30416403	22075	5,26	0,0	18	3	379	50	5.89643e-05	0.00524452	1.0,1.0	0.442	0.558
XLOC_017263	hela	9921	ENSG00000239665	RP11-295P9.3	10	+	13648084	13648230	13644790	13645074	13654352	13654427	9921	1,1	0,0	2	2	196	50	5.93054e-05	0.00525033	1.0,1.0	0.203	0.797
XLOC_017263	hela	33248	ENSG00000059122	FLYWCH1	16	+	2928823	2928917	2914175	2914289	2929612	2929916	33248	1,4	6,7	4	0	144	50	6.16474e-05	0.00543239	0.055,0.166	1	-0.889
XLOC_017263	hela	19288	ENSG00000175224	ATG13	11	+	46618324	46618375	46617567	46617890	46644278	46644360	19288	1,0	3,3	5	1	101	50	6.20441e-05	0.00544215	0.142,0.0	0.712	-0.641
XLOC_017263	hela	21302	ENSG00000117000	RLF	1	+	40189054	40189209	40161372	40161636	40190771	40190853	21302	3,26	0,0	26	4	205	50	6.56397e-05	0.00573113	1.0,1.0	0.613	0.387
XLOC_017263	hela	28570	ENSG00000074755	ZZEF1	17	-	4071338	4071446	4070778	4070924	4072607	4072756	28570	1,0	1,1	1	0	158	50	6.5985e-05	0.00573497	0.24,0.0	1	-0.88
XLOC_017263	hela	35423	ENSG00000146872	TLK2	17	+	62553662	62553755	62536169	62536337	62560015	62560126	35423	1,3	0,0	6	3	143	50	6.6367e-05	0.00574195	1.0,1.0	0.412	0.588
XLOC_017263	hela	37027	ENSG00000140988	RPS2	16	-	1962735	1962909	1962496	1962656	1963148	1963256	37027	15818408	0,0	5080	31	224	50	6.77706e-05	0.00583686	1.0,1.0	0.973	0.027
XLOC_017263	hela	20834	ENSG00000112078	KCTD20	6	+	36443417	36443530	36443016	36443111	36470051	36470257	20834	0,8	1,6	3	0	163	50	6.84435e-05	0.00586826	0.0,0.29	1	-0.855
XLOC_017263	hela	36907	ENSG00000095321	CRAT	9	-	129109178	129109277	129107813	129108077	129110482	129110769	36907	2,6	2,3	6	0	149	50	7.03073e-05	0.00600103	0.251,0.402	1	-0.673
XLOC_017263	hela	22332	ENSG00000114956	DGUOK	2	+	73946718	73946906	73926874	73927052	73957124	73957240	22332	59384	0,2	253	10	238	50	7.23412e-05	0.00614706	1.0,0.976	0.842	0.146
XLOC_017263	hela	29232	ENSG00000117616	RSRP1	1	-	25318062	25318271	25304795	25304821	25337039	25337401	29232	1,0	0,2	3	0	259	50	7.31057e-05	0.00618441	1.0,0.0	1	-0.5
XLOC_017263	hela	22074	ENSG00000100003	SEC14L2	22	+	30415947	30416087	30410595	30410679	30416233	30416673	22074	1,12	0,0	9	3	190	50	7.39498e-05	0.00622814	1.0,1.0	0.441	0.559
XLOC_017263	hela	44363	ENSG00000105671	DDX49	19	+	18920833	18920909	18920579	18920703	18921662	18921748	44363	1,2	17104	10	39	126	50	7.52071e-05	0.00630613	0.023,0.008	0.092	-0.076
XLOC_017263	hela	42362	ENSG00000143207	RFWD2	1	-	176136487	176136547	176135009	176135086	176149005	176149074	42362	6,23	1,7	7	18	110	50	7.73791e-05	0.00644977	0.732,0.599	0.15	0.515
XLOC_017263	hela	7181	ENSG00000070785	EIF2B3	1	-	44857703	44857807	44850777	44851003	44874677	44874826	7181	29119	0,3	69	11	154	50	7.75979e-05	0.00644977	1.0,0.928	0.671	0.293
XLOC_017263	hela	44853	ENSG00000269335	IKBKG	X	+	154542281	154542452	154541254	154541391	154551987	154552189	44853	5,10	2,5	14	0	221	50	7.88882e-05	0.00652851	0.361,0.312	1	-0.663
XLOC_017263	hela	25844	ENSG00000215386	MIR99AHG	21	+	16594339	16594454	16537342	16537439	16606993	16607087	25844	2,10	0,0	2	2	165	50	8.1086e-05	0.00665255	1.0,1.0	0.233	0.767
XLOC_017263	hela	37366	ENSG00000138286	FAM149B1	10	+	73210250	73210438	73208618	73208786	73228059	73228184	37366	3,14	0,0	12	3	238	50	8.07918e-05	0.00665255	1.0,1.0	0.457	0.543
XLOC_017263	hela	46392	ENSG00000095794	CREM	10	+	35188199	35188388	35179133	35179276	35201450	35201486	46392	4,9	0,0	12	3	239	50	8.25315e-05	0.00674208	1.0,1.0	0.456	0.544
XLOC_017263	hela	18952	ENSG00000223482	NUTM2A-AS1	10	-	87246114	87246212	87203874	87203936	87288441	87288495	18952	3,6	0,0	7	3	148	50	8.34343e-05	0.00678346	1.0,1.0	0.441	0.559
XLOC_017263	hela	712	ENSG00000058272	PPP1R12A	12	-	79789597	79789680	79788647	79788783	79790466	79790483	712	1,0	0,5	1	0	133	50	8.37508e-05	0.00678346	1.0,0.0	1	-0.5
XLOC_017263	hela	30542	ENSG00000120925	RNF170	8	-	42865415	42865489	42861744	42861855	42870003	42870112	30542	5,24	0,0	17	4	124	50	8.49961e-05	0.00685515	1.0,1.0	0.632	0.368
XLOC_017263	hela	37421	ENSG00000197150	ABCB8	7	+	151033604	151033917	151028463	151028610	151034272	151034428	37421	38209	0,0	123	5	363	50	8.66379e-05	0.00695808	1.0,1.0	0.772	0.228
XLOC_017263	hela	44362	ENSG00000105671	DDX49	19	+	18920844	18920909	18920579	18920703	18921662	18921748	44362	1,1	17104	9	39	115	50	8.71064e-05	0.00696632	0.025,0.004	0.091	-0.076
XLOC_017263	hela	40769	ENSG00000022277	RTFDC1	20	+	56516934	56516989	56513314	56513428	56517105	56517201	40769	52211	1,0	124	8	105	50	8.96161e-05	0.00713704	0.961,1.0	0.881	0.099
XLOC_017263	hela	24015	ENSG00000121073	SLC35B1	17	-	49707342	49707444	49706964	49707068	49708075	49708169	24015	4,14	0,0	2	2	152	50	9.04529e-05	0.00717367	1.0,1.0	0.248	0.752
XLOC_017263	hela	1251	ENSG00000121578	B4GALT4	3	-	119240315	119240530	119236852	119237070	119240849	119240907	1251	2,2	2,3	4	0	265	50	9.12091e-05	0.00717386	0.159,0.112	1	-0.865
XLOC_017263	hela	38907	ENSG00000139187	KLRG1	12	+	8995118	8995288	8992205	8992310	9008974	9009075	38907	1,16	0,0	3	2	220	50	9.09088e-05	0.00717386	1.0,1.0	0.254	0.746
XLOC_017263	hela	34930	ENSG00000115020	PIKFYVE	2	+	208285725	208285933	208273583	208273733	208288728	208288818	34930	5,20	0,0	14	3	258	50	9.23086e-05	0.00723046	1.0,1.0	0.475	0.525
XLOC_017263	hela	39473	ENSG00000077782	FGFR1	8	-	38423024	38423175	38421796	38421941	38424508	38424699	39473	0,0	2,8	1	0	201	50	9.28813e-05	0.00724285	0.0,0.0	1	-1
XLOC_017263	hela	9875	ENSG00000136856	SLC2A8	9	+	127405419	127405565	127404817	127404991	127407111	127407898	9875	3,26	5,3	30	0	196	50	9.32278e-05	0.00724285	0.133,0.689	1	-0.589
XLOC_017263	hela	22961	ENSG00000102078	SLC25A14	X	+	130350645	130350731	130349250	130349345	130358639	130358735	22961	6,16	0,1	6	4	136	50	9.59446e-05	0.00742361	1.0,0.855	0.355	0.573
XLOC_017263	hela	10097	ENSG00000145241	CENPC	4	-	67474887	67474978	67472481	67472675	67489966	67490121	10097	8,26	0,0	8	3	141	50	9.77307e-05	0.00750253	1.0,1.0	0.486	0.514
XLOC_017263	hela	21543	ENSG00000147050	KDM6A	X	+	45062646	45062748	45061323	45061419	45063421	45063817	21543	1,9	1,7	8	0	152	50	9.81002e-05	0.00750253	0.248,0.297	1	-0.728
XLOC_017263	hela	6811	ENSG00000109971	HSPA8	11	-	123060592	123060675	123060115	123060268	123061119	123061329	6811	5332601	0,43	1470	2	133	50	9.8147e-05	0.00750253	1.0,0.958	0.996	-0.017
XLOC_017263	hela	35085	ENSG00000244733	RP11-506M13.3	10	+	79669487	79669574	79666784	79666858	79671090	79671133	35085	1,0	1,1	1	0	137	50	0.00010217	0.00777878	0.267,0.0	1	-0.867
XLOC_017263	hela	1260	ENSG00000121578	B4GALT4	3	-	119240360	119240530	119236852	119237070	119240849	119240907	1260	2,2	2,3	4	0	220	50	0.000104022	0.00788824	0.185,0.132	1	-0.842
XLOC_017263	hela	30350	ENSG00000188064	WNT7B	22	-	45949919	45950146	45931295	45931369	45976683	45977129	30350	30115	0,0	49	4	277	50	0.000106503	0.00804435	1.0,1.0	0.689	0.311
XLOC_017263	hela	39682	ENSG00000136280	CCM2	7	+	45072725	45072783	45038252	45038426	45073459	45073571	39682	7,22	0,0	16	4	108	50	0.000107788	0.00809257	1.0,1.0	0.649	0.351
XLOC_017263	hela	5794	ENSG00000114698	PLSCR4	3	-	146201034	146201077	146196404	146196793	146206525	146206761	5794	2,1	0,0	1	2	93	50	0.000107992	0.00809257	1.0,1.0	0.212	0.788
XLOC_017263	hela	28916	ENSG00000228794	LINC01128	1	+	850177	850351	849483	849602	851926	852090	28916	1,0	0,2	2	0	224	50	0.000111293	0.00826866	1.0,0.0	1	-0.5
XLOC_017263	hela	4477	ENSG00000273000	KB-1572G7.2	22	-	23686837	23686995	23683724	23683867	23690231	23690293	4477	1,12	0,0	3	2	208	50	0.000111452	0.00826866	1.0,1.0	0.265	0.735
XLOC_017263	hela	9248	ENSG00000157657	ZNF618	9	+	114028732	114028972	114016694	114016784	114032647	114032728	9248	0,12	2,1	4	0	290	50	0.000111645	0.00826866	0.0,0.674	1	-0.663
XLOC_017263	hela	28470	ENSG00000198556	ZNF789	7	+	99478273	99478356	99476402	99476480	99479660	99479787	28470	0,8	1,3	3	0	133	50	0.000113053	0.00834052	0.0,0.501	1	-0.75
XLOC_017263	hela	28912	ENSG00000228794	LINC01128	1	+	850180	850351	849483	849602	851926	852090	28912	1,0	0,2	2	0	221	50	0.000115742	0.00848923	1.0,0.0	1	-0.5
XLOC_017263	hela	34281	ENSG00000151665	PIGF	2	-	46588074	46588179	46581284	46581591	46592474	46592583	34281	4,26	18,34	26	8	155	50	0.000115961	0.00848923	0.067,0.198	0.512	-0.38
XLOC_017263	hela	3884	ENSG00000165097	KDM1B	6	+	18162834	18162924	18161326	18161454	18166266	18166378	3884	4,35	0,0	22	4	140	50	0.000116624	0.00850505	1.0,1.0	0.663	0.337
XLOC_017263	hela	34493	ENSG00000128944	KNSTRN	15	+	40384040	40384190	40383227	40383322	40384456	40384676	34493	1,4	2,6	4	0	200	50	0.000117943	0.00856842	0.111,0.143	1	-0.873
XLOC_017263	hela	21140	ENSG00000164109	MAD2L1	4	-	120065671	120065818	120060873	120060977	120066661	120066833	21140	22236	0,0	134	6	197	50	0.000121815	0.0087764	1.0,1.0	0.85	0.15
XLOC_017263	hela	34358	ENSG00000126653	NSRP1	17	+	30117301	30117332	30116828	30116863	30118079	30118173	34358	0,0	1,2	4	3	81	50	0.000122406	0.0087764	0.0,0.0	0.451	-0.451
XLOC_017263	hela	7476	ENSG00000052795	FNIP2	4	+	158833800	158833890	158833527	158833628	158835404	158835476	7476	1,0	0,3	1	0	140	50	0.00012265	0.0087764	1.0,0.0	1	-0.5
XLOC_017263	hela	8919	ENSG00000134077	THUMPD3	3	+	9363834	9364038	9363050	9363127	9365015	9365320	8919	2,4	0,1	0	1	254	50	0.000121335	0.0087764	1.0,0.441	0	0.721
XLOC_017263	hela	14501	ENSG00000122912	SLC25A16	10	-	68488466	68488629	68487143	68487212	68493131	68493198	14501	5,25	0,0	13	3	213	50	0.000124569	0.00888031	1.0,1.0	0.504	0.496
XLOC_017263	hela	19488	ENSG00000184007	PTP4A2	1	-	31930932	31931142	31918999	31919658	31937986	31938042	19488	5,6	0,0	4	2	260	50	0.000125515	0.00891437	1.0,1.0	0.278	0.722
XLOC_017263	hela	28335	ENSG00000090097	PCBP4	3	-	51961940	51962088	51961159	51961304	51962809	51962892	28335	2,11	0,0	3	2	198	50	0.000127234	0.00900289	1.0,1.0	0.275	0.725
XLOC_017263	hela	34484	ENSG00000175581	MRPL48	11	+	73817822	73817947	73805026	73805079	73825707	73825796	34484	1,10	0,0	10	3	175	50	0.000128355	0.00904858	1.0,1.0	0.488	0.512
XLOC_017263	hela	18938	ENSG00000197256	KANK2	19	-	11196049	11196227	11195555	11195820	11197484	11197530	18938	2,7	1,5	7	0	228	50	0.000131623	0.00924473	0.305,0.235	1	-0.73
XLOC_017263	hela	18582	ENSG00000154065	ANKRD29	18	-	23612091	23612190	23598925	23601309	23617731	23617827	18582	3,8	1,5	7	0	149	50	0.000132272	0.00925615	0.502,0.349	1	-0.575
XLOC_017263	hela	29674	ENSG00000106100	NOD1	7	-	30463608	30463698	30459900	30460041	30478605	30478742	29674	1,7	0,0	2	2	140	50	0.000136672	0.00947691	1.0,1.0	0.263	0.737
XLOC_017263	hela	43002	ENSG00000204764	RANBP17	5	+	170918712	170918859	170918170	170918321	170919440	170919613	43002	4,5	0,0	3	2	197	50	0.000136317	0.00947691	1.0,1.0	0.276	0.724
XLOC_017263	hela	4951	ENSG00000228315	GUSBP11	22	-	23686830	23686995	23683724	23683867	23690235	23693151	4951	2,11	2,2	4	0	215	50	0.000136921	0.00947691	0.189,0.561	1	-0.625
XLOC_017263	hela	971	ENSG00000237765	FAM200B	4	+	15684885	15684959	15681822	15681901	15686235	15686606	971	0,1	1,1	1	0	124	50	0.000139	0.00958598	0.0,0.287	1	-0.857
XLOC_017263	hela	40903	ENSG00000172530	BANP	16	+	87952180	87952273	87951444	87951515	87975047	87975185	40903	1,8	1,3	3	0	143	50	0.00013996	0.00961732	0.259,0.483	1	-0.629
XLOC_017263	hela	7619	ENSG00000154920	EME1	17	+	50378594	50378681	50376108	50376193	50378773	50378895	7619	4,31	3,6	30	0	137	50	0.000141998	0.00968743	0.327,0.653	1	-0.51
XLOC_017263	hela	8982	ENSG00000197568	HHLA3	1	+	70366145	70366328	70354854	70355107	70366443	70366537	8982	6,9	1,5	1	0	233	50	0.000141567	0.00968743	0.563,0.279	1	-0.579
XLOC_017263	hela	11175	ENSG00000179195	ZNF664	12	+	124003422	124003540	123988042	123988138	124004877	124004935	11175	3,9	2,2	5	0	168	50	0.000142713	0.00970144	0.309,0.573	1	-0.559
XLOC_017263	hela	6401	ENSG00000140750	ARHGAP17	16	-	24939363	24939597	24935469	24935639	24941986	24942143	6401	27120	0,0	55	4	284	50	0.000144451	0.00978461	1.0,1.0	0.708	0.292
RP11-347C12.10	k562	20399	ENSG00000089157	RPLP0	12	-	120198853	120199000	120198553	120198631	120199117	120199205	20399	1357	0	1550	125	196	49	0	0	1	0.756	0.244
RP11-347C12.10	k562	2058	ENSG00000010244	ZNF207	17	+	32366664	32366757	32365329	32365487	32367771	32368014	2058	118	0	128	35	142	49	4.6162e-10	2.31318e-06	1	0.558	0.442
RP11-347C12.10	k562	38178	ENSG00000165629	ATP5C1	10	+	7799771	7799915	7798989	7799194	7800026	7800091	38178	675	0	456	19	193	49	4.58933e-08	0.000148576	1	0.859	0.141
RP11-347C12.10	k562	39296	ENSG00000116871	MAP7D1	1	+	36174897	36175008	36173363	36173478	36176198	36176581	39296	108	0	66	18	160	49	5.92997e-08	0.000148576	1	0.529	0.471
RP11-347C12.10	k562	41789	ENSG00000150753	CCT5	5	+	10254765	10254838	10254144	10254205	10255954	10256153	41789	921	28	687	0	122	49	6.09462e-07	0.00116996	0.93	1	-0.07
RP11-347C12.10	k562	41790	ENSG00000150753	CCT5	5	+	10254673	10254838	10254144	10254205	10255954	10256153	41790	1744	28	1300	0	214	49	7.00437e-07	0.00116996	0.934	1	-0.066
RP11-347C12.10	k562	14447	ENSG00000084623	EIF3I	1	+	32226402	32226530	32224409	32224475	32228498	32228609	14447	853	3	751	26	177	49	1.557e-06	0.00222918	0.987	0.889	0.098
RP11-347C12.10	k562	22114	ENSG00000126267	COX6B1	19	+	35654570	35654671	35651232	35651349	35658593	35658726	22114	952	0	930	21	150	49	1.85535e-06	0.00232429	1	0.935	0.065
RP11-347C12.10	k562	36858	ENSG00000196262	PPIA	7	+	44798747	44798904	44796680	44796793	44799246	44799277	36858	157	514	96	607	206	49	3.26399e-06	0.00363464	0.068	0.036	0.032
RP11-347C12.10	k562	33705	ENSG00000067225	PKM	15	-	72203021	72203188	72200507	72200655	72206727	72206880	33705	8	9	49	1	216	49	4.21849e-06	0.00422777	0.168	0.917	-0.749
RP11-347C12.10	k562	34348	ENSG00000249915	PDCD6	5	+	311292	311402	304176	304221	314416	314974	34348	285	16	315	0	159	49	5.58651e-06	0.00508981	0.846	1	-0.154
RP11-347C12.10	k562	42480	ENSG00000180263	FGD6	12	-	95084497	95084646	95081397	95081556	95085779	95085908	42480	29	0	2	6	198	49	9.97912e-06	0.00833423	1	0.076	0.924
RP11-347C12.10	k562	42482	ENSG00000147403	RPL10	X	+	154400463	154400626	154399802	154399941	154400701	154402339	42482	1592	73	1927	37	212	49	1.21004e-05	0.0093285	0.834	0.923	-0.089
LINC00909	u87	23867	ENSG00000183048	SLC25A10	17	+	81713261	81713506	81712263	81712519	81714952	81715072	23867	3,4	0,0	4,1	1,10	295	50	3.09431e-11	2.46416e-07	1.0,1.0	0.404,0.017	0.789
LINC00909	u87	4443	ENSG00000198586	TLK1	2	-	171022871	171023129	171014850	171014948	171028338	171028405	4443	0,1	5,2	1,1	0,0	308	50	2.87206e-11	2.46416e-07	0.0,0.075	1.0,1.0	-0.963
LINC00909	u87	21487	ENSG00000161217	PCYT1A	3	-	196283474	196283538	196270414	196270541	196287614	196287713	21487	0,0	3,7	2,3	0,0	114	50	6.92945e-11	2.93763e-07	0.0,0.0	1.0,1.0	-1
LINC00909	u87	34739	ENSG00000101003	GINS1	20	+	25411123	25411286	25407730	25407895	25413789	25413854	34739	0,0	3,3	5,2	0,0	213	50	7.37773e-11	2.93763e-07	0.0,0.0	1.0,1.0	-1
LINC00909	u87	30025	ENSG00000032742	IFT88	13	+	20589810	20589867	20582956	20583019	20590966	20591020	30025	1,0	5,2	1,1	0,0	107	50	2.32793e-10	6.17948e-07	0.085,0.0	1.0,1.0	-0.958
LINC00909	u87	43773	ENSG00000154134	ROBO3	11	+	124877936	124878131	124877387	124877658	124878297	124878436	43773	1,3	3,3	5,1	0,0	245	50	2.12872e-10	6.17948e-07	0.064,0.169	1.0,1.0	-0.883
LINC00909	u87	44497	ENSG00000095794	CREM	10	+	35201450	35201486	35195126	35195214	35206894	35207051	44497	0,1	1,4	2,1	0,0	86	50	3.40167e-10	7.54219e-07	0.0,0.127	1.0,1.0	-0.936
LINC00909	u87	6910	ENSG00000135549	PKIB	6	+	122701439	122701500	122675077	122675144	122717786	122717963	6910	3,1	0,0	0,0	1,6	111	50	3.78838e-10	7.54219e-07	1.0,1.0	0.0,0.0	1
LINC00909	u87	41487	ENSG00000111325	OGFOD2	12	+	122977980	122978057	122976870	122976970	122978359	122978547	41487	2,2	2,5	1,3	0,0	127	50	6.36088e-10	1.12566e-06	0.282,0.136	1.0,1.0	-0.791
LINC00909	u87	3319	ENSG00000182095	TNRC18	7	-	5329936	5329969	5325095	5325248	5332621	5332878	3319	1,1	0,0	2,0	4,2	83	50	9.38264e-10	1.49437e-06	1.0,1.0	0.231,0.0	0.884
LINC00909	u87	17839	ENSG00000163531	NFASC	1	+	205002595	205002748	204988632	204988806	205009556	205009688	17839	4,6	0,0	7,2	4,3	203	50	1.19933e-09	1.73653e-06	1.0,1.0	0.301,0.141	0.779
LINC00909	u87	35413	ENSG00000109390	NDUFC1	4	-	139297384	139297443	139295731	139295960	139300601	139301210	35413	0,0	2,2	7,2	1,0	109	50	1.50613e-09	1.99902e-06	0.0,0.0	0.763,1.0	-0.881
LINC00909	u87	26881	ENSG00000165322	ARHGAP12	10	-	31839636	31839711	31831738	31831800	31843460	31843586	26881	0,2	4,1	2,3	0,0	125	50	1.89153e-09	2.31742e-06	0.0,0.444	1.0,1.0	-0.778
LINC00909	u87	19256	ENSG00000020577	SAMD4A	14	+	54784339	54784447	54776413	54776540	54784536	54784620	19256	1,1	0,0	0,0	4,2	158	50	3.59988e-09	4.09538e-06	1.0,1.0	0.0,0.0	1
LINC00909	u87	15773	ENSG00000145390	USP53	4	+	119214069	119214222	119212635	119212873	119217549	119217673	15773	2,3	0,0	0,0	1,1	203	50	4.70394e-09	4.68247e-06	1.0,1.0	0.0,0.0	1
LINC00909	u87	33600	ENSG00000171877	FRMD5	15	-	43918977	43919280	43909881	43909979	43919458	43919537	33600	1,1	0,0	0,0	1,2	353	50	4.44228e-09	4.68247e-06	1.0,1.0	0.0,0.0	1
LINC00909	u87	17120	ENSG00000271853	RP1-178F15.5	1	-	153628120	153628237	153627507	153627598	153631010	153631078	17120	2,1	0,0	2,8	4,3	167	50	6.26908e-09	5.54709e-06	1.0,1.0	0.13,0.444	0.713
LINC00909	u87	41157	ENSG00000133731	IMPA1	8	-	81685762	81685963	81681497	81681584	81686251	81686283	41157	1,1	0,0	0,0	2,1	251	50	6.14727e-09	5.54709e-06	1.0,1.0	0.0,0.0	1
LINC00909	u87	20116	ENSG00000172766	NAA16	13	+	41362730	41362873	41362125	41362159	41367438	41367652	20116	0,2	1,3	2,2	0,0	193	50	6.99371e-09	5.86257e-06	0.0,0.147	1.0,1.0	-0.926
LINC00909	u87	19037	ENSG00000138592	USP8	15	+	50424595	50424654	50424447	50424514	50439008	50439177	19037	3,1	0,0	0,0	1,1	109	50	7.75854e-09	5.8843e-06	1.0,1.0	0.0,0.0	1
LINC00909	u87	35772	ENSG00000004399	PLXND1	3	-	129559612	129559783	129558427	129558575	129560329	129560434	35772	3,3	0,0	1,3	2,3	221	50	7.73707e-09	5.8843e-06	1.0,1.0	0.102,0.185	0.857
LINC00909	u87	1016	ENSG00000172954	LCLAT1	2	+	30459551	30459722	30447242	30447383	30525586	30525755	1016	1,1	0,0	0,0	1,1	221	50	8.38129e-09	6.03007e-06	1.0,1.0	0.0,0.0	1
LINC00909	u87	35774	ENSG00000004399	PLXND1	3	-	129559619	129559783	129558427	129558575	129560329	129560434	35774	2,3	0,0	1,3	2,3	214	50	8.70795e-09	6.03007e-06	1.0,1.0	0.105,0.189	0.853
LINC00909	u87	17451	ENSG00000111305	GSG1	12	-	13089207	13089348	13088742	13088909	13090502	13090818	17451	1,1	0,0	0,0	1,1	191	50	9.92755e-09	6.5718e-06	1.0,1.0	0.0,0.0	1
LINC00909	u87	3099	ENSG00000164124	TMEM144	4	+	158212060	158212220	158211452	158211574	158212607	158212776	3099	1,0	2,1	1,2	0,0	210	50	1.03155e-08	6.5718e-06	0.106,0.0	1.0,1.0	-0.947
LINC00909	u87	34160	ENSG00000221983	UBA52	19	+	18572350	18572607	18571874	18571909	18573292	18573403	34160	16,31	0,0	20,27	7,8	307	50	1.22291e-08	7.49129e-06	1.0,1.0	0.318,0.355	0.663
LINC00909	u87	410	ENSG00000163660	CCNL1	3	-	157151728	157151930	157150281	157150381	157152176	157152241	410	6,14	4,3	7,8	0,0	252	50	1.68103e-08	9.04835e-06	0.229,0.481	1.0,1.0	-0.645
LINC00909	u87	41985	ENSG00000166348	USP54	10	-	73520907	73521027	73519796	73519992	73523582	73523750	41985	1,6	0,0	1,1	1,3	170	50	1.58748e-08	9.04835e-06	1.0,1.0	0.227,0.089	0.842
LINC00909	u87	4759	ENSG00000145428	RNF175	4	-	153748644	153748786	153728206	153728361	153751437	153751475	4759	1,0	2,1	2,1	0,0	192	50	1.69996e-08	9.04835e-06	0.115,0.0	1.0,1.0	-0.943
LINC00909	u87	6883	ENSG00000133943	C14orf159	14	+	91147780	91147858	91145220	91145313	91157638	91157690	6883	1,2	1,4	2,2	0,0	128	50	1.70434e-08	9.04835e-06	0.281,0.163	1.0,1.0	-0.778
LINC00909	u87	3131	ENSG00000157654	PALM2-AKAP2	9	+	110156318	110156497	110136126	110138539	110168398	110169909	3131	4,16	4,3	25,10	0,0	229	50	2.62755e-08	1.34997e-05	0.179,0.538	1.0,1.0	-0.641
LINC00909	u87	35540	ENSG00000140988	RPS2	16	-	1962496	1962656	1962060	1962270	1962735	1962909	35540	7331475	1,0	15391892	5,40	210	50	3.92203e-08	1.95207e-05	0.994,1.0	0.987,0.918	0.044
LINC00909	u87	40397	ENSG00000167578	RAB4B	19	+	40783777	40783840	40778265	40778391	40786664	40786760	40397	1,4	0,0	2,7	4,3	113	50	5.66992e-08	2.73651e-05	1.0,1.0	0.181,0.508	0.655
LINC00909	u87	41484	ENSG00000111325	OGFOD2	12	+	122977980	122978091	122976870	122976970	122978359	122978569	41484	2,4	2,5	6,4	0,0	161	50	5.87059e-08	2.75003e-05	0.237,0.199	1.0,1.0	-0.782
LINC00909	u87	4446	ENSG00000008441	NFIX	19	+	13078612	13078735	13075534	13075671	13081679	13081855	4446	10,15	0,0	11,3	6,2	173	50	8.80488e-08	4.00672e-05	1.0,1.0	0.346,0.302	0.676
LINC00909	u87	40857	ENSG00000101844	ATG4A	X	+	108126792	108127094	108126076	108126187	108128780	108128852	40857	4,7	3,6	1,2	0,0	352	50	1.06045e-07	4.69162e-05	0.159,0.142	1.0,1.0	-0.85
LINC00909	u87	37289	ENSG00000215114	UBXN2B	8	+	58434857	58434948	58434394	58434504	58439632	58439770	37289	2,2	3,3	3,3	0,0	141	50	1.34015e-07	5.76879e-05	0.191,0.191	1.0,1.0	-0.809
LINC00909	u87	39262	ENSG00000144504	ANKMY1	2	-	240529036	240529509	240525803	240525849	240552913	240553057	39262	2,2	1,2	3,4	0,0	523	50	1.41019e-07	5.91055e-05	0.161,0.087	1.0,1.0	-0.876
LINC00909	u87	37228	ENSG00000224597	SVIL-AS1	10	+	29458273	29458520	29415356	29415412	29482832	29483432	37228	4,10	1,4	6,14	0,0	297	50	2.63899e-07	0.000107476	0.402,0.296	1.0,1.0	-0.651
LINC00909	u87	4755	ENSG00000145428	RNF175	4	-	153748644	153748827	153728206	153728361	153751437	153751447	4755	1,1	2,1	2,1	0,0	233	50	2.69922e-07	0.000107476	0.097,0.177	1.0,1.0	-0.863
LINC00909	u87	20165	ENSG00000176974	SHMT1	17	-	18360413	18360552	18355978	18356000	18363371	18363542	20165	1,5	1,4	4,8	0,0	189	50	3.01293e-07	0.000117041	0.209,0.249	1.0,1.0	-0.771
LINC00909	u87	41983	ENSG00000166348	USP54	10	-	73534599	73534770	73530703	73530835	73536268	73536437	41983	1,1	2,1	2,1	0,0	221	50	3.55364e-07	0.000134759	0.102,0.185	1.0,1.0	-0.857
LINC00909	u87	22726	ENSG00000065534	MYLK	3	-	123732895	123733102	123725943	123726078	123733686	123734222	22726	8,13	3,3	8,6	0,0	257	50	4.26599e-07	0.00015801	0.342,0.457	1.0,1.0	-0.601
LINC00909	u87	13197	ENSG00000164180	TMEM161B	5	-	88197668	88197765	88196375	88196488	88198975	88199150	13197	13,20	0,0	19,9	4,4	147	50	5.63485e-07	0.000199436	1.0,1.0	0.618,0.434	0.474
LINC00909	u87	44701	ENSG00000079277	MKNK1	1	-	46560233	46560277	46557417	46558800	46561477	46561642	44701	1,1	0,0	2,3	5,1	94	50	5.57794e-07	0.000199436	1.0,1.0	0.175,0.615	0.605
LINC00909	u87	41488	ENSG00000111325	OGFOD2	12	+	122977980	122978199	122976870	122976970	122978359	122978569	41488	6,14	2,5	9,7	0,0	269	50	5.90516e-07	0.00020446	0.358,0.342	1.0,1.0	-0.65
LINC00909	u87	9911	ENSG00000158636	EMSY	11	+	76539598	76539640	76537794	76537950	76542215	76542367	9911	1,1	1,3	1,1	0,0	92	50	6.36033e-07	0.000215534	0.352,0.153	1.0,1.0	-0.748
LINC00909	u87	11566	ENSG00000110719	TCIRG1	11	+	68039791	68039962	68039105	68039119	68041267	68041388	11566	2,17	0,1	7,2	5,9	221	50	1.09469e-06	0.000363232	1.0,0.794	0.241,0.048	0.753
LINC00909	u87	9265	ENSG00000116288	PARK7	1	+	7969344	7969404	7965323	7965425	7970893	7970963	9265	474887	0,0	780767	17,13	110	50	1.28208e-06	0.000416729	1.0,1.0	0.954,0.964	0.041
LINC00909	u87	14400	ENSG00000122705	CLTA	9	+	36197550	36197588	36190922	36191273	36204067	36204179	14400	39,68	0,1	80,93	10,14	88	50	1.40495e-06	0.000447532	1.0,0.975	0.82,0.791	0.182
LINC00909	u87	37073	ENSG00000177663	IL17RA	22	+	17105852	17105954	17105590	17105602	17107726	17107768	37073	1,11	3,2	7,10	0,0	152	50	1.50206e-06	0.000469084	0.099,0.644	1.0,1.0	-0.629
LINC00909	u87	6757	ENSG00000120662	MTRF1	13	-	41262047	41262331	41260492	41260915	41263484	41263569	6757	3,3	0,0	3,0	2,1	334	50	1.58668e-06	0.000485983	1.0,1.0	0.183,0.0	0.908
LINC00909	u87	8236	ENSG00000130731	C16orf13	16	-	635280	635340	634718	634797	635611	635774	8236	9,23	0,0	20,20	7,4	110	50	1.95639e-06	0.000587914	1.0,1.0	0.565,0.694	0.371
LINC00909	u87	42555	ENSG00000137693	YAP1	11	+	102186017	102186131	102162455	102162571	102205892	102206086	42555	6,18	0,0	22,4	7,1	164	50	2.01781e-06	0.000595141	1.0,1.0	0.489,0.549	0.481
LINC00909	u87	22525	ENSG00000163359	COL6A3	2	-	237394586	237395204	237387581	237388184	237396726	237396847	22525	39,46	18,23	44,21	2,1	668	50	2.16084e-06	0.000625741	0.14,0.13	0.622,0.611	-0.482
LINC00909	u87	38921	ENSG00000157353	FUK	16	+	70469151	70469323	70468848	70468968	70470313	70470426	38921	5,5	0,0	1,2	1,2	222	50	2.33198e-06	0.000663241	1.0,1.0	0.184,0.184	0.816
LINC00909	u87	11963	ENSG00000136840	ST6GALNAC4	9	-	127909950	127910528	127908317	127908581	127912267	127912680	11963	41,66	0,0	91,80	6,4	628	50	2.43569e-06	0.000680583	1.0,1.0	0.547,0.614	0.419
LINC00909	u87	13686	ENSG00000029363	BCLAF1	6	-	136267028	136267175	136261264	136261477	136268161	136268339	13686	28,51	2,10	31,26	0,0	197	50	3.69486e-06	0.00100957	0.78,0.564	1.0,1.0	-0.328
LINC00909	u87	27293	ENSG00000198556	ZNF789	7	+	99485207	99485368	99484029	99484143	99486475	99486800	27293	2,1	2,1	3,2	0,0	211	50	3.80323e-06	0.00100957	0.192,0.192	1.0,1.0	-0.808
LINC00909	u87	40268	ENSG00000233184	RP11-421L21.3	1	+	101080388	101080613	101077362	101077508	101086851	101087268	40268	1,3	0,0	1,3	1,2	275	50	3.75413e-06	0.00100957	1.0,1.0	0.154,0.214	0.816
LINC00909	u87	30699	ENSG00000166946	CCNDBP1	15	+	43185819	43186233	43185117	43185607	43189198	43189280	30699	25,35	0,0	31,26	3,3	464	50	4.10547e-06	0.00107193	1.0,1.0	0.527,0.483	0.495
LINC00909	u87	28611	ENSG00000114268	PFKFB4	3	-	48548531	48548659	48539696	48539771	48549863	48549960	28611	4,10	0,0	1,5	3,1	178	50	4.60101e-06	0.00116318	1.0,1.0	0.086,0.584	0.665
LINC00909	u87	42406	ENSG00000076928	ARHGEF1	19	+	41897945	41898113	41897314	41897326	41898441	41898587	42406	3,3	0,0	3,4	2,2	218	50	4.5961e-06	0.00116318	1.0,1.0	0.256,0.314	0.715
LINC00909	u87	24386	ENSG00000167283	ATP5L	11	+	118405656	118405709	118403923	118403985	118406936	118407097	24386	3,3	0,2	0,0	3,3	103	50	4.90476e-06	0.0012206	1.0,0.421	0.0,0.0	0.711
LINC00909	u87	10299	ENSG00000184349	EFNA5	5	-	107387234	107387315	107376888	107381376	107387705	107387771	10299	5,4	0,1	0,1	1,1	131	50	5.40307e-06	0.00132392	1.0,0.604	0.0,0.276	0.664
LINC00909	u87	8243	ENSG00000130731	C16orf13	16	-	634888	634956	634718	634797	635611	635774	8243	13,23	0,0	27,28	7,4	118	50	5.9649e-06	0.00143944	1.0,1.0	0.62,0.748	0.316
LINC00909	u87	17925	ENSG00000043143	JADE2	5	+	134576767	134577038	134573756	134573762	134578496	134579475	17925	20,30	0,0	28,19	1,7	321	50	6.73865e-06	0.00157833	1.0,1.0	0.813,0.297	0.445
LINC00909	u87	27025	ENSG00000119943	PYROXD2	10	-	98387864	98388084	98387200	98387307	98388353	98388436	27025	3,8	0,0	7,4	2,2	270	50	6.63997e-06	0.00157833	1.0,1.0	0.393,0.27	0.668
LINC00909	u87	12193	ENSG00000137965	IFI44	1	+	78660553	78660654	78659311	78659483	78663764	78664078	12193	42,60	1,0	45,38	5,7	151	50	7.65255e-06	0.00174573	0.933,1.0	0.749,0.643	0.271
LINC00909	u87	42806	ENSG00000107263	RAPGEF1	9	-	131650128	131650242	131643238	131643417	131650809	131650949	42806	8,7	1,4	3,5	0,0	164	50	7.67257e-06	0.00174573	0.709,0.348	1.0,1.0	-0.472
LINC00909	u87	16869	ENSG00000100979	PLTP	20	-	45909941	45910070	45907840	45907904	45911151	45911251	16869	233412	2,14	297346	0,0	179	50	8.43474e-06	0.00189211	0.97,0.892	1.0,1.0	-0.069
LINC00909	u87	21130	ENSG00000129187	DCTD	4	-	182916418	182916539	182915460	182915575	182917310	182917443	21130	2,5	1,3	5,9	0,0	171	50	9.63329e-06	0.00213096	0.369,0.328	1.0,1.0	-0.651
LINC00909	u87	34715	ENSG00000100416	TRMU	22	+	46343261	46343368	46337778	46337944	46346421	46346544	34715	29,38	4,8	40,34	1,0	157	50	1.01988e-05	0.00222515	0.698,0.602	0.927,1.0	-0.314
LINC00909	u87	23071	ENSG00000131051	RBM39	20	-	35739392	35739547	35738967	35739017	35740823	35740887	23071	33,48	8,16	30,9	25,27	205	50	1.08135e-05	0.00232739	0.502,0.423	0.226,0.075	0.312
LINC00909	u87	25297	ENSG00000122483	CCDC18	1	+	93270346	93270814	93264700	93264901	93278462	93278730	25297	6,8	0,0	4,7	1,2	518	50	1.12197e-05	0.00238262	1.0,1.0	0.279,0.253	0.734
LINC00909	u87	12849	ENSG00000120370	GORAB	1	+	170533463	170533651	170532150	170532284	170539209	170539567	12849	8,4	1,0	1,1	2,2	238	50	1.20061e-05	0.00251606	0.627,1.0	0.095,0.095	0.719
LINC00909	u87	12531	ENSG00000267002	RP11-242D8.1	17	-	43159422	43159727	43148367	43148783	43166979	43167849	12531	2,5	0,0	3,4	1,2	355	50	1.23891e-05	0.00256262	1.0,1.0	0.297,0.22	0.742
LINC00909	u87	11964	ENSG00000136840	ST6GALNAC4	9	-	127909950	127910058	127908343	127908581	127912267	127912680	11964	26,32	0,0	47,43	6,4	158	50	1.62741e-05	0.00332305	1.0,1.0	0.713,0.773	0.257
LINC00909	u87	14251	ENSG00000262633	RP11-156P1.2	17	+	46935028	46935169	46932066	46932199	46938598	46938704	14251	57,81	4,5	90,75	0,0	191	50	1.77612e-05	0.0035808	0.789,0.809	1.0,1.0	-0.201
LINC00909	u87	26271	ENSG00000150756	FAM173B	5	-	10235210	10235261	10227579	10227647	10236477	10236615	26271	5,6	0,0	6,3	1,4	101	50	1.8563e-05	0.00369065	1.0,1.0	0.748,0.271	0.49
LINC00909	u87	42273	ENSG00000172594	SMPDL3A	6	+	122795676	122795890	122789169	122789458	122796823	122796968	42273	1,12	0,0	6,7	3,1	264	50	1.87696e-05	0.00369065	1.0,1.0	0.275,0.57	0.578
LINC00909	u87	19458	ENSG00000042317	SPATA7	14	+	88393392	88393488	88391380	88391455	88396155	88396203	19458	4,2	1,0	1,0	1,1	146	50	2.02139e-05	0.00392619	0.578,1.0	0.255,0.0	0.661
LINC00909	u87	39451	ENSG00000143774	GUK1	1	+	228141123	228141288	228140281	228140363	228145510	228146067	39451	49,65	0,1	51,59	8,4	215	50	2.05833e-05	0.00394976	1.0,0.938	0.597,0.774	0.283
LINC00909	u87	15995	ENSG00000147586	MRPS28	8	-	80028694	80028796	80002998	80003180	80030053	80030232	15995	4,6	0,0	5,9	2,3	152	50	2.24168e-05	0.00425038	1.0,1.0	0.451,0.497	0.526
LINC00909	u87	33174	ENSG00000157764	BRAF	7	-	140734616	140734770	140719326	140726516	140739811	140739946	33174	4,9	0,0	4,6	3,1	204	50	2.28992e-05	0.00429077	1.0,1.0	0.246,0.595	0.58
LINC00909	u87	36941	ENSG00000166169	POLL	10	-	101584601	101584720	101583507	101583681	101584877	101584919	36941	9,16	5,1	17,5	0,0	169	50	2.38901e-05	0.00441104	0.347,0.826	1.0,1.0	-0.413
LINC00909	u87	39674	ENSG00000110768	GTF2H1	11	+	18325946	18326153	18324235	18324296	18333059	18333228	39674	1,3	2,1	1,2	0,0	257	50	2.40949e-05	0.00441104	0.089,0.369	1.0,1.0	-0.771
LINC00909	u87	17927	ENSG00000043143	JADE2	5	+	134576767	134576896	134573644	134573762	134578496	134579475	17927	20,30	0,0	26,21	1,7	179	50	2.55817e-05	0.00462999	1.0,1.0	0.879,0.456	0.333
LINC00909	u87	18510	ENSG00000124074	ENKD1	16	-	67664995	67665168	67663786	67663820	67666070	67666129	18510	26,28	0,0	38,30	4,3	223	50	2.68141e-05	0.00477287	1.0,1.0	0.681,0.692	0.314
LINC00909	u87	19040	ENSG00000138592	USP8	15	+	50432337	50432499	50424379	50424514	50439008	50439177	19040	2,2	0,0	1,0	1,1	212	50	2.69704e-05	0.00477287	1.0,1.0	0.191,0.0	0.904
LINC00909	u87	41314	ENSG00000108946	PRKAR1A	17	+	68514986	68515119	68511779	68512142	68515393	68515576	41314	3,0	2,1	4,2	0,0	183	50	2.92785e-05	0.00512438	0.291,0.0	1.0,1.0	-0.855
LINC00909	u87	21124	ENSG00000129187	DCTD	4	-	182916722	182916857	182915460	182915575	182917310	182917361	21124	4,6	1,3	3,4	0,0	185	50	3.00094e-05	0.00519521	0.519,0.351	1.0,1.0	-0.565
LINC00909	u87	37540	ENSG00000142621	FHAD1	1	+	15339480	15339551	15329345	15329541	15341735	15341893	37540	8,12	5,1	13,7	0,0	121	50	3.18443e-05	0.0054536	0.398,0.832	1.0,1.0	-0.385
LINC00909	u87	8155	ENSG00000165806	CASP7	10	+	113691963	113692070	113679939	113679978	113697493	113697603	8155	2,1	0,0	0,1	4,0	157	50	3.31963e-05	0.00562466	1.0,1.0	0.0,1.0	0.5
LINC00909	u87	30700	ENSG00000166946	CCNDBP1	15	+	43185819	43185879	43185438	43185607	43189198	43189280	30700	9,7	0,0	9,12	3,3	110	50	3.47309e-05	0.00582273	1.0,1.0	0.577,0.645	0.389
LINC00909	u87	29159	ENSG00000157110	RBPMS	8	+	30545163	30545220	30544493	30544624	30547291	30547517	29159	5,5	15,18	0,0	29,27	107	50	3.75227e-05	0.00622525	0.135,0.115	0.0,0.0	0.125
LINC00909	u87	12190	ENSG00000137965	IFI44	1	+	78662703	78662878	78659311	78659483	78663764	78664078	12190	45101	1,0	71,87	5,7	225	50	3.90461e-05	0.00641122	0.909,1.0	0.759,0.734	0.208
LINC00909	u87	22611	ENSG00000161265	U2AF1L4	19	-	35744625	35744692	35744322	35744421	35745124	35745212	22611	3,2	5,6	2,6	0,1	117	50	3.99326e-05	0.0064243	0.204,0.125	1.0,0.719	-0.695
LINC00909	u87	38815	ENSG00000136877	FPGS	9	+	127807208	127807286	127806972	127807087	127807420	127807482	38815	54,83	0,0	96,79	2,10	128	50	3.96931e-05	0.0064243	1.0,1.0	0.949,0.755	0.148
LINC00909	u87	35543	ENSG00000140988	RPS2	16	-	1963652	1963839	1963148	1963256	1964275	1964367	35543	2,1	8,0	2,1	0,0	237	50	4.14797e-05	0.00660647	0.05,1.0	1.0,1.0	-0.475
LINC00909	u87	21887	ENSG00000147459	DOCK5	8	+	25388808	25388941	25382673	25382778	25389090	25389232	21887	0,1	1,1	2,1	0,0	183	50	4.21134e-05	0.00664099	0.0,0.215	1.0,1.0	-0.892
LINC00909	u87	35293	ENSG00000145725	PPIP5K2	5	+	103183233	103183407	103180020	103180188	103184671	103184744	35293	4,7	2,11	8,7	0,1	224	50	4.33514e-05	0.00676919	0.309,0.124	1.0,0.61	-0.588
LINC00909	u87	19197	ENSG00000148814	LRRC27	10	+	132366298	132366677	132365423	132365550	132375065	132375457	19197	0,2	1,1	7,8	0,1	429	50	4.6715e-05	0.00701914	0.0,0.189	1.0,0.483	-0.647
LINC00909	u87	26185	ENSG00000214783	POLR2J4	7	-	43969731	43969861	43966263	43966395	43972629	43972691	26185	1,5	0,0	0,1	3,0	180	50	4.66969e-05	0.00701914	1.0,1.0	0.0,1.0	0.5
LINC00909	u87	26716	ENSG00000248932	RP11-319G6.1	3	+	139419556	139419680	139389839	139389933	139423015	139423114	26716	1,2	0,0	1,2	2,1	174	50	4.55227e-05	0.00701914	1.0,1.0	0.126,0.365	0.754
LINC00909	u87	37979	ENSG00000138640	FAM13A	4	-	88737471	88737555	88732001	88732198	88739029	88739125	37979	5,11	5,4	18,3	1,0	134	50	4.60247e-05	0.00701914	0.272,0.506	0.87,1.0	-0.546
LINC00909	u87	39456	ENSG00000143774	GUK1	1	+	228141123	228141507	228140317	228140363	228145510	228145624	39456	40,49	0,1	53,58	8,4	434	50	5.43256e-05	0.00808639	1.0,0.85	0.433,0.626	0.396
LINC00909	u87	18507	ENSG00000124074	ENKD1	16	-	67663936	67664062	67663656	67663820	67666070	67666274	18507	27,42	0,0	37,45	4,3	176	50	5.58559e-05	0.00823719	1.0,1.0	0.724,0.81	0.233
LINC00909	u87	35425	ENSG00000095321	CRAT	9	-	129109178	129109277	129107813	129108077	129110482	129110769	35425	4,9	1,0	4,2	3,5	149	50	5.88455e-05	0.00859846	0.573,1.0	0.309,0.118	0.573
LINC00909	u87	23869	ENSG00000214021	TTLL3	3	+	9834426	9834503	9833103	9833273	9834680	9835404	23869	1,3	0,0	0,1	4,0	127	50	5.97777e-05	0.00865527	1.0,1.0	0.0,1.0	0.5
LINC00909	u87	11532	ENSG00000056050	C4orf27	4	-	169748743	169748842	169741956	169742107	169750535	169750725	11532	11,15	2,3	35,29	0,0	149	50	6.10143e-05	0.00875473	0.649,0.627	1.0,1.0	-0.362
LINC00909	u87	15083	ENSG00000175063	UBE2C	20	+	45815389	45815540	45813436	45813464	45815853	45815913	15083	5,14	0,0	17,17	1,4	201	50	6.55869e-05	0.00924427	1.0,1.0	0.809,0.514	0.339
LINC00909	u87	41817	ENSG00000188554	NBR1	17	+	43191371	43191581	43190608	43190776	43193093	43193253	41817	27,64	1,5	50,24	0,0	260	50	6.50184e-05	0.00924427	0.839,0.711	1.0,1.0	-0.225
CTC-428G20.6	hela	34575	ENSG00000140988	RPS2	16	-	1962496	1962656	1962060	1962270	1962735	1962909	34575	2220	1	3752	54	210	50	1.77593e-09	2.46837e-05	0.998	0.943	0.055
CTC-428G20.6	hela	24377	ENSG00000130707	ASS1	9	+	130464110	130464167	130458400	130458589	130466724	130466799	24377	1071	3	1686	52	107	50	1.84735e-08	0.000128382	0.994	0.938	0.056
CTC-428G20.6	hela	24542	ENSG00000092199	HNRNPC	14	-	21263310	21263582	21234030	21234229	21269297	21269425	24542	90	2	121	44	322	50	4.8472e-08	0.000224571	0.875	0.299	0.576
CTC-428G20.6	hela	29580	ENSG00000156482	RPL30	8	-	98042644	98042718	98041720	98041850	98044942	98045088	29580	1443	0	2059	38	124	50	1.18478e-07	0.000411682	1	0.956	0.044
CTC-428G20.6	hela	24549	ENSG00000092199	HNRNPC	14	-	21263310	21263336	21233952	21234229	21269297	21269421	24549	284	2	479	44	76	50	2.48845e-07	0.00069174	0.989	0.877	0.112
PVT1	u87	10871	ENSG00000144674	GOLGA4	3	+	37266841	37266940	37251394	37251484	37273535	37273601	10871	0,1	4,2	2,1	0,0	149	50	1.09868e-12	1.84523e-08	0.0,0.144	1.0,1.0	-0.928
PVT1	u87	41373	ENSG00000134882	UBAC2	13	+	99201428	99201567	99200886	99200939	99238426	99238554	41373	3,0	2,5	2,1	0,0	189	50	2.40463e-12	2.01929e-08	0.284,0.0	1.0,1.0	-0.858
PVT1	u87	31050	ENSG00000178234	GALNT11	7	+	152027596	152027718	152025713	152025884	152094189	152094522	31050	2,2	0,0	0,1	4,3	172	50	8.79641e-12	4.92452e-08	1.0,1.0	0.0,0.088	0.956
PVT1	u87	10795	ENSG00000100211	CBY1	22	+	38665545	38665685	38656955	38657143	38668016	38668132	10795	1,1	1,4	8,11	0,0	190	50	5.56375e-11	2.33608e-07	0.208,0.062	1.0,1.0	-0.865
PVT1	u87	21699	ENSG00000161217	PCYT1A	3	-	196283474	196283538	196270414	196270541	196287614	196287713	21699	0,0	5,1	2,3	0,0	114	50	2.24883e-10	7.55382e-07	0.0,0.0	1.0,1.0	-1
PVT1	u87	3562	ENSG00000167377	ZNF23	16	-	71456071	71456121	71454041	71454168	71456763	71456828	3562	3,3	0,0	0,0	1,3	100	50	3.84015e-10	1.07492e-06	1.0,1.0	0.0,0.0	1
PVT1	u87	14073	ENSG00000070010	UFD1L	22	-	19451877	19452000	19450624	19450744	19454801	19454830	14073	6,6	0,0	1,6	14,9	173	50	4.80641e-10	1.1532e-06	1.0,1.0	0.02,0.162	0.909
PVT1	u87	8908	ENSG00000197343	ZNF655	7	+	99571259	99571379	99560532	99560695	99571687	99571792	8908	4,0	5,1	1,1	0,0	170	50	6.12524e-10	1.28592e-06	0.19,0.0	1.0,1.0	-0.905
PVT1	u87	24727	ENSG00000074603	DPP8	15	-	65515655	65515791	65512294	65512564	65517485	65517704	24727	3,2	0,0	0,1	1,5	186	50	1.11762e-09	2.05658e-06	1.0,1.0	0.0,0.051	0.975
PVT1	u87	3871	ENSG00000105676	ARMC6	19	+	19034130	19034238	19033663	19033930	19042710	19042877	3871	2,2	0,0	0,3	3,2	158	50	1.22452e-09	2.05658e-06	1.0,1.0	0.0,0.322	0.839
PVT1	u87	17453	ENSG00000059588	TARBP1	1	-	234400852	234400948	234393645	234393837	234401180	234401262	17453	2,1	0,0	0,0	4,1	146	50	1.76145e-09	2.11311e-06	1.0,1.0	0.0,0.0	1
PVT1	u87	41602	ENSG00000139631	CSAD	12	-	53171176	53171441	53170422	53170502	53171881	53171988	41602	13,5	3,7	5,3	0,0	315	50	1.55256e-09	2.11311e-06	0.408,0.102	1.0,1.0	-0.745
PVT1	u87	41603	ENSG00000139631	CSAD	12	-	53171272	53171441	53170422	53170502	53171881	53171988	41603	8,5	3,7	4,3	0,0	219	50	1.6441e-09	2.11311e-06	0.378,0.14	1.0,1.0	-0.741
PVT1	u87	45757	ENSG00000206530	CFAP44	3	-	113373410	113373556	113366038	113366309	113379305	113379551	45757	0,0	1,2	2,1	0,0	196	50	1.58836e-09	2.11311e-06	0.0,0.0	1.0,1.0	-1
PVT1	u87	28534	ENSG00000184402	SS18L1	20	+	62154280	62154465	62143794	62143889	62158671	62158942	28534	11,2	3,4	6,3	0,0	235	50	2.03153e-09	2.27464e-06	0.438,0.096	1.0,1.0	-0.733
PVT1	u87	30261	ENSG00000175449	RFESD	5	+	95654332	95654367	95654060	95654236	95656045	95658082	30261	0,0	1,2	2,2	0,0	85	50	2.81521e-09	2.95509e-06	0.0,0.0	1.0,1.0	-1
PVT1	u87	26984	ENSG00000104863	LIN7B	19	+	49115824	49116024	49115259	49115331	49116262	49116472	26984	4,3	0,0	3,3	4,1	250	50	4.24632e-09	4.19512e-06	1.0,1.0	0.13,0.375	0.748
PVT1	u87	41884	ENSG00000111325	OGFOD2	12	+	122977980	122978057	122976870	122976970	122978359	122978547	41884	1,1	4,2	1,3	0,0	127	50	4.77113e-09	4.45173e-06	0.09,0.164	1.0,1.0	-0.873
PVT1	u87	8942	ENSG00000110274	CEP164	11	+	117382795	117382942	117381700	117381868	117387202	117387412	8942	0,0	1,1	3,1	0,0	197	50	6.02536e-09	5.3261e-06	0.0,0.0	1.0,1.0	-1
PVT1	u87	27238	ENSG00000108669	CYTH1	17	-	78676994	78677050	78675655	78676169	78680189	78680344	27238	0,0	1,1	1,3	0,0	106	50	7.77488e-09	6.52896e-06	0.0,0.0	1.0,1.0	-1
PVT1	u87	41601	ENSG00000139631	CSAD	12	-	53171325	53171441	53170422	53170502	53171881	53171988	41601	8,4	3,7	4,3	0,0	166	50	9.35055e-09	7.13829e-06	0.445,0.147	1.0,1.0	-0.704
PVT1	u87	41881	ENSG00000111325	OGFOD2	12	+	122977980	122978091	122976870	122976970	122978359	122978569	41881	4,1	4,2	6,4	0,0	161	50	8.94609e-09	7.13829e-06	0.237,0.134	1.0,1.0	-0.815
PVT1	u87	41245	ENSG00000165629	ATP5C1	10	+	7799771	7799915	7798989	7799194	7800026	7800091	41245	615362	0,0	514507	12,15	194	50	1.03023e-08	7.52291e-06	1.0,1.0	0.917,0.897	0.093
PVT1	u87	15395	ENSG00000168685	IL7R	5	+	35874448	35874542	35873200	35873648	35875511	35875521	15395	8,2	3,5	2,1	0,0	144	50	1.07645e-08	7.5329e-06	0.481,0.122	1.0,1.0	-0.699
PVT1	u87	19447	ENSG00000020577	SAMD4A	14	+	54737023	54737287	54702061	54702580	54748814	54748924	19447	9,6	7,3	12,2	0,0	314	50	1.34864e-08	8.71168e-06	0.17,0.242	1.0,1.0	-0.794
PVT1	u87	25102	ENSG00000139579	NABP2	12	+	56223583	56223712	56222014	56222199	56224833	56224935	25102	4,1	0,0	3,1	5,1	179	50	1.32497e-08	8.71168e-06	1.0,1.0	0.144,0.218	0.819
PVT1	u87	132	ENSG00000035115	SH3YL1	2	-	256206	256690	253004	253115	260084	261323	132	1,0	1,1	2,7	0,0	534	50	1.47217e-08	9.15745e-06	0.086,0.0	1.0,1.0	-0.957
PVT1	u87	42387	ENSG00000166348	USP54	10	-	73520907	73521027	73519796	73519992	73523582	73523750	42387	6,1	0,0	1,1	1,3	170	50	1.58748e-08	9.52207e-06	1.0,1.0	0.227,0.089	0.842
PVT1	u87	21514	ENSG00000196295	AC005154.6	7	-	30579005	30579128	30577903	30578091	30579230	30579314	21514	2,3	3,2	2,3	0,0	173	50	2.15821e-08	1.2499e-05	0.162,0.302	1.0,1.0	-0.768
PVT1	u87	21247	ENSG00000138326	RPS24	10	+	78040203	78040225	78037193	78037304	78040614	78040670	21247	824548	890776	508616	11501444	72	50	2.489e-08	1.34848e-05	0.391,0.329	0.235,0.229	0.128
PVT1	u87	33668	ENSG00000176124	DLEU1	13	+	50083141	50083194	50082170	50082557	50104703	50107218	33668	8,9	0,0	3,3	4,4	103	50	2.46864e-08	1.34848e-05	1.0,1.0	0.267,0.267	0.733
PVT1	u87	14709	ENSG00000111247	RAD51AP1	12	+	4545218	4545312	4543762	4543904	4545781	4545832	14709	1,2	0,0	0,2	2,2	144	50	3.19678e-08	1.67781e-05	1.0,1.0	0.0,0.258	0.871
PVT1	u87	43226	ENSG00000107263	RAPGEF1	9	-	131650128	131650242	131643238	131643417	131650809	131650949	43226	13,4	5,5	3,5	0,0	164	50	3.37957e-08	1.72e-05	0.442,0.196	1.0,1.0	-0.681
PVT1	u87	4513	ENSG00000198586	TLK1	2	-	171022871	171023129	171014850	171014948	171028338	171028405	4513	2,0	5,6	1,1	0,0	308	50	4.3813e-08	2.16424e-05	0.061,0.0	1.0,1.0	-0.97
PVT1	u87	3164	ENSG00000164124	TMEM144	4	+	158212060	158212220	158211452	158211574	158212607	158212776	3164	3,1	4,1	1,2	0,0	210	50	4.87236e-08	2.33804e-05	0.152,0.192	1.0,1.0	-0.828
PVT1	u87	22120	ENSG00000089157	RPLP0	12	-	120198553	120198770	120197322	120197462	120198853	120199000	22120	56113509	377226	51215866	165216	267	50	8.19855e-08	3.82485e-05	0.736,0.744	0.853,0.836	-0.105
PVT1	u87	28085	ENSG00000156958	GALK2	15	+	49161739	49161861	49155758	49156016	49201161	49201250	28085	0,3	2,2	6,3	0,0	172	50	1.2396e-07	5.62679e-05	0.0,0.304	1.0,1.0	-0.848
PVT1	u87	22115	ENSG00000089157	RPLP0	12	-	120198553	120198739	120197371	120197462	120198853	120199000	22115	73314644	377226	66777473	165216	236	50	1.96242e-07	8.6734e-05	0.805,0.813	0.896,0.88	-0.079
PVT1	u87	29982	ENSG00000101654	RNMT	18	+	13759941	13760208	13754113	13754147	13762038	13762344	29982	58,15	0,0	34,28	6,3	317	50	2.31997e-07	9.99075e-05	1.0,1.0	0.472,0.595	0.467
PVT1	u87	32127	ENSG00000105176	URI1	19	+	29971192	29971227	29942250	29942664	29985222	29985301	32127	8,2	3,0	0,0	2,3	85	50	2.96794e-07	0.000124616	0.611,1.0	0.0,0.0	0.805
PVT1	u87	31053	ENSG00000126804	ZBTB1	14	+	64511248	64511384	64504776	64504946	64521486	64523898	31053	5,1	9,3	1,2	0,0	186	50	3.26544e-07	0.000133764	0.13,0.082	1.0,1.0	-0.894
PVT1	u87	3020	ENSG00000164038	SLC9B2	4	-	103057800	103057971	103050239	103050382	103066326	103066507	3020	28,7	4,5	11,3	0,0	221	50	3.50144e-07	0.000140016	0.613,0.241	1.0,1.0	-0.573
PVT1	u87	41885	ENSG00000111325	OGFOD2	12	+	122977980	122978199	122976870	122976970	122978359	122978569	41885	18,5	4,2	9,7	0,0	269	50	3.65123e-07	0.00014261	0.455,0.317	1.0,1.0	-0.614
PVT1	u87	28722	ENSG00000157224	CLDN12	7	+	90466409	90466513	90405518	90405608	90479227	90479274	28722	5,1	0,0	1,2	3,1	154	50	3.86933e-07	0.000147694	1.0,1.0	0.098,0.394	0.754
PVT1	u87	22119	ENSG00000089157	RPLP0	12	-	120198553	120198631	120197321	120197462	120198853	120199000	22119	16821055	377226	14151806	165216	128	50	4.1954e-07	0.000156582	0.635,0.646	0.77,0.766	-0.127
PVT1	u87	21248	ENSG00000138326	RPS24	10	+	78040200	78040225	78037193	78037304	78040614	78040713	21248	358268	890776	234297	11501444	75	50	5.66836e-07	0.000206957	0.211,0.187	0.119,0.121	0.079
PVT1	u87	20671	ENSG00000065029	ZNF76	6	+	35293750	35293915	35292880	35293044	35294455	35294552	20671	19,21	6,2	24,16	0,0	215	50	9.66891e-07	0.000345509	0.424,0.709	1.0,1.0	-0.433
PVT1	u87	41595	ENSG00000151773	CCDC122	13	-	43869330	43869489	43868693	43868803	43874841	43874927	41595	2,0	2,1	2,2	0,0	209	50	1.51941e-06	0.000531636	0.193,0.0	1.0,1.0	-0.903
PVT1	u87	6815	ENSG00000120662	MTRF1	13	-	41262047	41262331	41260492	41260915	41263484	41263569	6815	13,1	0,0	3,0	2,1	334	50	1.58668e-06	0.000543844	1.0,1.0	0.183,0.0	0.908
PVT1	u87	31595	ENSG00000152465	NMT2	10	-	15130141	15130312	15128349	15128458	15132816	15132933	31595	56,45	0,0	36,42	3,6	221	50	1.78208e-06	0.000598602	1.0,1.0	0.731,0.613	0.328
PVT1	u87	39116	ENSG00000196236	XPNPEP3	22	+	40860677	40860793	40857096	40857245	40861617	40862770	39116	16,11	2,5	11,6	0,0	166	50	1.86926e-06	0.000615572	0.707,0.399	1.0,1.0	-0.447
PVT1	u87	25612	ENSG00000050426	LETMD1	12	+	51058074	51058128	51056370	51056502	51059360	51059649	25612	9,6	0,0	14,12	4,6	104	50	1.93906e-06	0.000626278	1.0,1.0	0.627,0.49	0.442
PVT1	u87	25592	ENSG00000050426	LETMD1	12	+	51058005	51058128	51056349	51056502	51059360	51060363	25592	26,12	0,0	36,16	4,6	173	50	2.33194e-06	0.000738959	1.0,1.0	0.722,0.435	0.421
PVT1	u87	22954	ENSG00000065534	MYLK	3	-	123732895	123733102	123725943	123726078	123733686	123734222	22954	25,8	6,2	8,6	0,0	257	50	2.71558e-06	0.000829239	0.448,0.438	1.0,1.0	-0.557
PVT1	u87	39288	ENSG00000157353	FUK	16	+	70469151	70469323	70468848	70468968	70470313	70470426	39288	5,2	0,0	1,2	1,2	222	50	2.67114e-06	0.000829239	1.0,1.0	0.184,0.184	0.816
PVT1	u87	8134	ENSG00000175193	PARL	3	-	183833723	183833825	183833491	183833589	183840569	183840640	8134	169107	2,0	122133	9,10	152	50	2.98056e-06	0.000893901	0.965,1.0	0.817,0.814	0.167
PVT1	u87	30945	ENSG00000166946	CCNDBP1	15	+	43185819	43186233	43185117	43185607	43189198	43189280	30945	42,25	0,0	31,26	3,3	464	50	3.82839e-06	0.00112803	1.0,1.0	0.527,0.483	0.495
PVT1	u87	42822	ENSG00000076928	ARHGEF1	19	+	41897945	41898113	41897314	41897326	41898441	41898587	42822	5,2	0,0	3,4	2,2	218	50	4.43931e-06	0.00128549	1.0,1.0	0.256,0.314	0.715
PVT1	u87	29908	ENSG00000163319	MRPS18C	4	+	83458345	83458429	83456908	83456958	83459739	83459797	29908	118,75	1,0	83101	8,7	134	50	4.52862e-06	0.00128912	0.978,1.0	0.795,0.843	0.17
PVT1	u87	26909	ENSG00000196498	NCOR2	12	-	124340601	124340694	124340293	124340443	124341822	124342055	26909	35,19	6,3	25,26	0,0	143	50	5.36434e-06	0.00147695	0.671,0.689	1.0,1.0	-0.32
PVT1	u87	35713	ENSG00000109390	NDUFC1	4	-	139297384	139297443	139295731	139295960	139300601	139301210	35713	2,0	3,2	7,2	1,0	109	50	5.35247e-06	0.00147695	0.234,0.0	0.763,1.0	-0.764
PVT1	u87	8904	ENSG00000197343	ZNF655	7	+	99561887	99561973	99560532	99560695	99571687	99571777	8904	12,7	5,1	8,7	0,0	136	50	5.78782e-06	0.00156785	0.469,0.72	1.0,1.0	-0.405
PVT1	u87	37753	ENSG00000169045	HNRNPH1	5	-	179621842	179621976	179621241	179621397	179623036	179623164	37753	39,9	113,56	6,1	72,50	184	50	6.74169e-06	0.00179725	0.086,0.042	0.022,0.005	0.051
PVT1	u87	18084	ENSG00000043143	JADE2	5	+	134576767	134577038	134573756	134573762	134578496	134579475	18084	16,16	0,0	28,19	1,7	321	50	7.78424e-06	0.00204275	1.0,1.0	0.813,0.297	0.445
PVT1	u87	8249	ENSG00000244242	IFITM10	11	-	1749014	1749126	1747666	1748119	1750358	1750580	8249	1,0	1,1	4,4	1,0	162	50	7.98123e-06	0.00206223	0.236,0.0	0.552,1.0	-0.658
PVT1	u87	25594	ENSG00000050426	LETMD1	12	+	51058031	51058128	51056349	51056502	51059360	51060401	25594	45,23	0,0	51,28	4,6	147	50	8.58016e-06	0.00218339	1.0,1.0	0.813,0.613	0.287
PVT1	u87	9969	ENSG00000142864	SERBP1	1	-	67420008	67420186	67415165	67415339	67424199	67424277	9969	694350	0,0	440418	4,11	228	50	9.44965e-06	0.00236876	1.0,1.0	0.96,0.893	0.074
PVT1	u87	37319	ENSG00000215861	WI2-1896O14.1	1	-	149201013	149201090	149198360	149198484	149240376	149240487	37319	8,5	4,1	8,8	0,0	127	50	9.88362e-06	0.00244111	0.441,0.663	1.0,1.0	-0.448
PVT1	u87	41284	ENSG00000123983	ACSL3	2	+	222900673	222900780	222887829	222887888	222908732	222909150	41284	19,11	4,3	4,13	0,0	157	50	1.08854e-05	0.00261624	0.602,0.539	1.0,1.0	-0.429
PVT1	u87	4195	ENSG00000260643	RP11-303E16.8	16	-	81057904	81058064	81053664	81054094	81084462	81084594	4195	0,3	2,1	1,1	0,0	210	50	1.09042e-05	0.00261624	0.0,0.417	1.0,1.0	-0.791
PVT1	u87	15249	ENSG00000141837	CACNA1A	19	-	13236448	13236618	13235613	13235730	13245181	13245265	15249	9,1	1,0	1,1	4,2	220	50	1.25659e-05	0.00293118	0.672,1.0	0.054,0.102	0.758
PVT1	u87	3701	ENSG00000026508	CD44	11	+	35198120	35198246	35189834	35190065	35208104	35208206	3701	15,6	0,0	12,8	4,1	176	50	1.25045e-05	0.00293118	1.0,1.0	0.46,0.694	0.423
PVT1	u87	18574	ENSG00000108523	RNF167	17	+	4943178	4943284	4942850	4942941	4944557	4944638	18574	96,47	6,5	102111	1,0	156	50	1.29844e-05	0.0029873	0.837,0.751	0.97,1.0	-0.191
PVT1	u87	22293	ENSG00000164615	CAMLG	5	+	134743986	134744052	134738582	134738792	134750758	134751377	22293	43,21	2,1	27,20	10,9	116	50	1.54595e-05	0.00350868	0.903,0.901	0.538,0.489	0.388
PVT1	u87	42686	ENSG00000172594	SMPDL3A	6	+	122795676	122795890	122789169	122789458	122796823	122796968	42686	9,5	0,0	6,7	3,1	264	50	1.87617e-05	0.00420136	1.0,1.0	0.275,0.57	0.578
PVT1	u87	26908	ENSG00000196498	NCOR2	12	-	124340601	124340751	124340293	124340443	124341822	124342074	26908	75,34	6,3	40,42	0,0	200	50	1.96801e-05	0.00429379	0.758,0.739	1.0,1.0	-0.252
PVT1	u87	32179	ENSG00000105223	PLD3	19	+	40365717	40365930	40365552	40365585	40366418	40366510	32179	63,28	2,6	32,39	0,0	263	50	1.96857e-05	0.00429379	0.857,0.47	1.0,1.0	-0.337
PVT1	u87	4516	ENSG00000008441	NFIX	19	+	13078612	13078735	13075534	13075671	13081679	13081855	4516	13,11	1,0	11,3	6,2	173	50	2.12338e-05	0.00457207	0.79,1.0	0.346,0.302	0.571
PVT1	u87	32020	ENSG00000179818	PCBP1-AS1	2	-	70055713	70055910	70051202	70051305	70059642	70059680	32020	1,2	0,0	4,1	2,1	247	50	2.74154e-05	0.00582838	1.0,1.0	0.288,0.168	0.772
PVT1	u87	22291	ENSG00000164615	CAMLG	5	+	134741062	134741523	134738500	134738792	134750758	134752160	22291	280133	2,1	183184	10,9	511	50	2.80851e-05	0.00584256	0.932,0.929	0.642,0.667	0.276
PVT1	u87	25088	ENSG00000205581	HMGN1	21	-	39345829	39347292	39345145	39345274	39347378	39347483	25088	97,35	0,0	59,35	3,1	1513	50	2.81779e-05	0.00584256	1.0,1.0	0.394,0.536	0.535
PVT1	u87	32017	ENSG00000179818	PCBP1-AS1	2	-	70055655	70055910	70051202	70051305	70059642	70059680	32017	2,2	0,0	4,3	2,1	305	50	2.86227e-05	0.00586241	1.0,1.0	0.247,0.33	0.712
PVT1	u87	30946	ENSG00000166946	CCNDBP1	15	+	43185819	43185879	43185438	43185607	43189198	43189280	30946	11,11	0,0	9,12	3,3	110	50	2.94869e-05	0.00596368	1.0,1.0	0.577,0.645	0.389
PVT1	u87	404	ENSG00000189046	ALKBH2	12	-	109090008	109090207	109088196	109088512	109092506	109092937	404	40,26	0,1	20,28	5,4	249	50	2.98273e-05	0.00596368	1.0,0.839	0.445,0.584	0.405
PVT1	u87	12153	ENSG00000173465	SSSCA1	11	+	65571390	65571779	65570885	65570970	65572442	65572892	12153	246153	10,7	287350	2,2	439	50	3.27893e-05	0.00640345	0.737,0.713	0.942,0.952	-0.222
PVT1	u87	18691	ENSG00000124074	ENKD1	16	-	67664995	67665168	67663786	67663820	67666070	67666129	18691	21,19	0,0	38,30	4,3	223	50	3.24236e-05	0.00640345	1.0,1.0	0.681,0.692	0.314
[truncated: 9,631 more rows]

## Sheet: Retained_intron_rmatsSum
LNC_RNA	Cell_type	ID	GeneID	geneSymbol	chr	strand	exonStart_0base	exonEnd	upstreamES	upstreamEE	downstreamES	downstreamEE	ID	IC_SAMPLE_1	SC_SAMPLE_1	IC_SAMPLE_2	SC_SAMPLE_2	IncFormLen	SkipFormLen	PValue	FDR	IncLevel1	IncLevel2	IncLevelDifference
XLOC_029037	u87	5301	ENSG00000124177	CHD6	20	-	41496808	41498226	41496808	41497501	41498167	41498226	5301	0	5	2,2	0,0	716	50	2.74536e-12	7.14617e-09	0	1.0,1.0	-1
XLOC_029037	u87	1093	ENSG00000177463	NR2C2	3	+	15037999	15039227	15037999	15038137	15039121	15039227	1093	0	3	1,6	0,0	1034	50	7.03473e-11	9.04183e-08	0	1.0,1.0	-1
XLOC_029037	u87	4006	ENSG00000161960	EIF4A1	17	+	7577826	7578244	7577826	7577916	7578226	7578244	4006	347	0	553542	39,38	360	50	1.04209e-10	9.04183e-08	1	0.663,0.665	0.336
XLOC_029037	u87	3849	ENSG00000167995	BEST1	11	+	61959891	61962893	61959891	61960043	61962254	61962893	3849	0	2	2,1	0,0	2261	50	1.93398e-09	1.25854e-06	0	1.0,1.0	-1
XLOC_029037	u87	1087	ENSG00000173947	PIFO	1	+	111348515	111350223	111348515	111348646	111350105	111350223	1087	0	2	1,1	0,0	1509	50	3.52168e-09	1.83338e-06	0	1.0,1.0	-1
XLOC_029037	u87	5846	ENSG00000104973	MED25	19	+	49831935	49832157	49831935	49832021	49832099	49832157	5846	11	2	1,2	17,18	128	50	1.95457e-08	8.47956e-06	0.682	0.022,0.042	0.65
XLOC_029037	u87	3492	ENSG00000140474	ULK3	15	-	74842074	74842420	74842074	74842195	74842279	74842420	3492	1	0	2,0	2,3	134	50	9.35987e-08	3.48053e-05	1	0.272,0.0	0.864
XLOC_029037	u87	1058	ENSG00000186088	GSAP	7	-	77329332	77330367	77329332	77329391	77330238	77330367	1058	6	3	3,3	0,0	897	50	1.12192e-07	3.65045e-05	0.1	1.0,1.0	-0.9
XLOC_029037	u87	4208	ENSG00000198919	DZIP3	3	+	108647942	108648962	108647942	108648112	108648917	108648962	4208	5	0	5,0	1,2	855	50	1.52064e-07	4.39802e-05	1	0.226,0.0	0.887
XLOC_029037	u87	3810	ENSG00000105426	PTPRS	19	-	5218419	5219467	5218419	5218532	5219309	5219467	3810	1	0	4,1	1,2	827	50	2.62036e-07	6.39612e-05	1	0.195,0.029	0.888
XLOC_029037	u87	3826	ENSG00000148985	PGAP2	11	+	3823882	3824376	3823882	3824135	3824269	3824376	3826	1	3	1,5	0,0	184	50	2.94865e-07	6.39612e-05	0.083	1.0,1.0	-0.917
XLOC_029037	u87	4710	ENSG00000165644	COMTD1	10	-	75234937	75235178	75234937	75234992	75235059	75235178	4710	0	2	1,2	0,0	117	50	2.76265e-07	6.39612e-05	0	1.0,1.0	-1
XLOC_029037	u87	3502	ENSG00000213983	AP1G2	14	-	23563583	23563856	23563583	23563638	23563715	23563856	3502	2	0	1,0	1,2	127	50	4.73106e-07	9.47303e-05	1	0.282,0.0	0.859
XLOC_029037	u87	3321	ENSG00000068489	PRR11	17	+	59185053	59185562	59185053	59185204	59185439	59185562	3321	4	0	1,0	7,5	285	50	8.83358e-07	0.000164242	1	0.024,0.0	0.988
XLOC_029037	u87	3382	ENSG00000161395	PGAP3	17	-	39673513	39674054	39673513	39673650	39673992	39674054	3382	0	1	3,2	0,0	392	50	1.28627e-06	0.00022321	0	1.0,1.0	-1
XLOC_029037	u87	858	ENSG00000135423	GLS2	12	-	56475623	56475977	56475623	56475682	56475944	56475977	858	0	1	2,1	0,0	312	50	1.64668e-06	0.000267894	0	1.0,1.0	-1
XLOC_029037	u87	2989	ENSG00000168010	ATG16L2	11	+	72828358	72828776	72828358	72828508	72828728	72828776	2989	2	0	1,4	2,2	270	50	1.85343e-06	0.000277613	1	0.085,0.27	0.823
XLOC_029037	u87	515	ENSG00000182310	SPACA6	19	+	51704029	51704480	51704029	51704186	51704269	51704480	515	5	0	1,2	5,2	133	50	1.91972e-06	0.000277613	1	0.07,0.273	0.829
XLOC_029037	u87	1158	ENSG00000123349	PFDN5	12	+	53296429	53297924	53296429	53296551	53297849	53297924	1158	71	4	77104	0,0	1348	50	2.18188e-06	0.000293934	0.397	1.0,1.0	-0.603
XLOC_029037	u87	152	ENSG00000168389	MFSD2A	1	+	39967627	39967916	39967627	39967711	39967803	39967916	152	2	0	0,1	5,3	142	50	2.25842e-06	0.000293934	1	0.0,0.105	0.948
XLOC_029037	u87	63	ENSG00000110844	PRPF40B	12	+	49631859	49632880	49631859	49631925	49632854	49632880	63	6	0	13,11	1,3	979	50	2.60677e-06	0.000323115	1	0.399,0.158	0.722
XLOC_029037	u87	5514	ENSG00000181513	ACBD4	17	+	45136499	45136776	45136499	45136620	45136691	45136776	5514	2	0	0,0	6,2	121	50	3.20124e-06	0.000347202	1	0.0,0.0	1
XLOC_029037	u87	5542	ENSG00000071082	RPL31	2	+	101002292	101002808	101002292	101002315	101002701	101002808	5542	9	0	9,12	20,20	436	50	3.00745e-06	0.000347202	1	0.049,0.064	0.944
XLOC_029037	u87	952	ENSG00000159459	UBR1	15	-	43025373	43026663	43025373	43025429	43026560	43026663	952	1	0	1,1	5,0	1181	50	3.09731e-06	0.000347202	1	0.008,1.0	0.496
XLOC_029037	u87	1772	ENSG00000070404	FSTL3	19	+	681332	681771	681332	681560	681649	681771	1772	0	1	1,1	0,0	139	50	3.38441e-06	0.000352385	0	1.0,1.0	-1
XLOC_029037	u87	1139	ENSG00000178921	PFAS	17	+	8256266	8256648	8256266	8256407	8256523	8256648	1139	1	0	1,0	3,1	166	50	3.70904e-06	0.000371332	1	0.091,0.0	0.955
XLOC_029037	u87	1499	ENSG00000076924	XAB2	19	-	7625879	7626270	7625879	7626044	7626135	7626270	1499	6	2	1,0	14,11	141	50	3.88037e-06	0.000374096	0.515	0.025,0.0	0.503
XLOC_029037	u87	4240	ENSG00000072778	ACADVL	17	+	7223812	7224069	7223812	7223858	7223967	7224069	4240	52	6	93,93	0,0	159	50	5.46986e-06	0.000508502	0.732	1.0,1.0	-0.268
XLOC_029037	u87	2419	ENSG00000114388	NPRL2	3	-	50349664	50350022	50349664	50349833	50349912	50350022	2419	2	3	2,1	0,0	129	50	5.73832e-06	0.000515063	0.205	1.0,1.0	-0.795
XLOC_029037	u87	257	ENSG00000111077	TNS2	12	+	53058315	53058637	53058315	53058445	53058571	53058637	257	5	0	0,3	8,2	176	50	6.01045e-06	0.000521506	1	0.0,0.299	0.851
XLOC_029037	u87	4204	ENSG00000117155	SSX2IP	1	-	84662197	84662530	84662197	84662375	84662454	84662530	4204	2	0	0,3	5,2	129	50	6.6745e-06	0.000526476	1	0.0,0.368	0.816
XLOC_029037	u87	5521	ENSG00000168404	MLKL	16	-	74674959	74675404	74674959	74675100	74675354	74675404	5521	2	0	0,1	3,2	304	50	6.66177e-06	0.000526476	1	0.0,0.076	0.962
XLOC_029037	u87	5694	ENSG00000092841	MYL6	12	+	56159586	56160148	56159586	56159622	56160024	56160148	5694	4506	0	70987863	455,1	452	50	6.44134e-06	0.000526476	1	0.633,0.999	0.184
XLOC_029037	u87	2684	ENSG00000167302	ENTHD2	17	-	81236979	81237459	81236979	81237071	81237386	81237459	2684	6	0	5,5	1,3	365	50	7.01812e-06	0.000537299	1	0.407,0.186	0.704
XLOC_029037	u87	2608	ENSG00000100918	REC8	14	+	24179799	24180254	24179799	24179906	24180009	24180254	2608	3	3	2,9	0,0	153	50	7.54665e-06	0.000561255	0.246	1.0,1.0	-0.754
XLOC_029037	u87	2104	ENSG00000159640	ACE	17	+	63496797	63498380	63496797	63496985	63497136	63498380	2104	0	1	2,6	0,0	201	50	7.87139e-06	0.000569146	0	1.0,1.0	-1
XLOC_029037	u87	801	ENSG00000158793	NIT1	1	+	161119133	161119612	161119133	161119388	161119508	161119612	801	5	0	3,2	9,9	170	50	9.01561e-06	0.00063426	1	0.089,0.061	0.925
XLOC_029037	u87	367	ENSG00000135124	P2RX4	12	+	121228724	121229099	121228724	121228866	121228962	121229099	367	1	0	0,3	4,3	146	50	9.33044e-06	0.000639135	1	0.0,0.255	0.873
XLOC_029037	u87	4175	ENSG00000131652	THOC6	16	+	3025707	3026288	3025707	3025823	3025923	3026288	4175	3	0	5,0	1,3	150	50	1.42386e-05	0.000926578	1	0.625,0.0	0.688
XLOC_029037	u87	739	ENSG00000000971	CFH	1	+	196740618	196742051	196740618	196740792	196741874	196742051	739	10	0	16,5	3,3	1132	50	1.41033e-05	0.000926578	1	0.191,0.069	0.87
XLOC_029037	u87	4859	ENSG00000136205	TNS3	7	-	47275153	47280190	47275153	47278220	47280163	47280190	4859	1	0	2,2	3,0	1993	50	1.45948e-05	0.000926589	1	0.016,1.0	0.492
XLOC_029037	u87	1824	ENSG00000070010	UFD1L	22	-	19450620	19454830	19450620	19450744	19454801	19454830	1824	175	0	280264	14,9	4107	50	1.52373e-05	0.000930718	1	0.196,0.263	0.77
XLOC_029037	u87	2201	ENSG00000025434	NR1H3	11	+	47261546	47262018	47261546	47261726	47261918	47262018	2201	7	0	3,6	1,4	242	50	1.53749e-05	0.000930718	1	0.383,0.237	0.69
XLOC_029037	u87	2287	ENSG00000127084	FGD3	9	+	93032768	93034681	93032768	93032873	93034540	93034681	2287	2	0	2,2	3,0	1717	50	2.19188e-05	0.0012967	1	0.019,1.0	0.491
XLOC_029037	u87	1537	ENSG00000196628	TCF4	18	-	55228846	55232671	55228846	55229076	55232508	55232671	1537	5	0	4,6	4,0	3482	50	2.50973e-05	0.00145174	1	0.014,1.0	0.493
XLOC_029037	u87	7	ENSG00000166012	TAF1D	11	-	93730676	93731216	93730676	93730712	93731149	93731216	7	24	3	33,16	29,33	487	50	2.61405e-05	0.00147921	0.451	0.105,0.047	0.375
XLOC_029037	u87	3929	ENSG00000126581	BECN1	17	-	42818543	42819609	42818543	42818680	42818786	42819609	3929	1	0	2,6	3,2	156	50	2.99349e-05	0.00165788	1	0.176,0.49	0.667
XLOC_029037	u87	5269	ENSG00000162650	ATXN7L2	1	+	109488846	109490128	109488846	109489100	109489929	109490128	5269	4	0	5,11	2,1	879	50	3.33246e-05	0.00180717	1	0.125,0.385	0.745
XLOC_029037	u87	3708	ENSG00000103253	HAGHL	16	+	728315	728604	728315	728424	728503	728604	3708	1	0	0,0	1,1	129	50	3.51372e-05	0.00183957	1	0.0,0.0	1
XLOC_029037	u87	5260	ENSG00000164620	RELL2	5	+	141636949	141638409	141636949	141637741	141638169	141638409	5260	5	2	19,12	0,0	478	50	3.53355e-05	0.00183957	0.207	1.0,1.0	-0.793
XLOC_029037	u87	1706	ENSG00000102879	CORO1A	16	+	30186815	30187223	30186815	30186945	30187038	30187223	1706	1	0	0,0	1,4	143	50	3.99095e-05	0.00199778	1	0.0,0.0	1
XLOC_029037	u87	5473	ENSG00000151498	ACAD8	11	+	134259607	134261179	134259607	134259745	134261043	134261179	5473	8	0	36,26	1,3	1348	50	3.96158e-05	0.00199778	1	0.572,0.243	0.593
XLOC_029037	u87	3997	ENSG00000114745	GORASP1	3	-	39100304	39100877	39100304	39100454	39100746	39100877	3997	5	0	10,7	3,1	342	50	4.34531e-05	0.00213412	1	0.328,0.506	0.583
XLOC_029037	u87	1398	ENSG00000007202	KIAA0100	17	-	28639574	28640025	28639574	28639642	28639900	28640025	1398	1	0	1,1	6,0	308	50	5.04307e-05	0.00235458	1	0.026,1.0	0.487
XLOC_029037	u87	3513	ENSG00000172732	MUS81	11	+	65864719	65865145	65864719	65864815	65865016	65865145	3513	4	12	21,25	5,8	251	50	5.06555e-05	0.00235458	0.062	0.456,0.384	-0.358
XLOC_029037	u87	4985	ENSG00000145029	NICN1	3	-	49424948	49425438	49424948	49425053	49425366	49425438	4985	8	0	7,7	6,1	363	50	5.02808e-05	0.00235458	1	0.138,0.491	0.685
XLOC_029037	u87	4919	ENSG00000187091	PLCD1	3	-	38008457	38009158	38008457	38008636	38009041	38009158	4919	2	0	1,2	1,1	455	50	5.3103e-05	0.00242504	1	0.099,0.18	0.861
XLOC_029037	u87	1431	ENSG00000165233	CARD19	9	+	93110567	93112289	93110567	93110721	93112217	93112289	1431	117	0	226239	9,14	1546	50	5.53659e-05	0.0024508	1	0.448,0.356	0.598
XLOC_029037	u87	910	ENSG00000167767	KRT80	12	-	52180512	52180963	52180512	52180608	52180902	52180963	910	4	0	1,3	7,4	344	50	5.55503e-05	0.0024508	1	0.02,0.098	0.941
XLOC_029037	u87	5793	ENSG00000143224	PPOX	1	+	161170906	161171218	161170906	161170949	161171033	161171218	5793	3	0	4,3	1,3	134	50	5.9079e-05	0.00256304	1	0.599,0.272	0.565
XLOC_029037	u87	3028	ENSG00000139428	MMAB	12	-	109561039	109561329	109561039	109561104	109561242	109561329	3028	1	0	5,1	3,1	188	50	6.06092e-05	0.00258632	1	0.307,0.21	0.742
XLOC_029037	u87	4435	ENSG00000214655	ZSWIM8	10	+	73794146	73794639	73794146	73794330	73794555	73794639	4435	3	0	7,7	5,1	275	50	6.30521e-05	0.00260515	1	0.203,0.56	0.618
XLOC_029037	u87	4516	ENSG00000175832	ETV4	17	-	43545273	43545668	43545273	43545367	43545557	43545668	4516	1	0	0,0	2,2	240	50	6.23345e-05	0.00260515	1	0.0,0.0	1
XLOC_029037	u87	3732	ENSG00000166816	LDHD	16	-	75114826	75115339	75114826	75114968	75115197	75115339	3732	1	0	0,0	1,2	279	50	6.64823e-05	0.00270396	1	0.0,0.0	1
XLOC_029037	u87	391	ENSG00000100241	SBF1	22	-	50447321	50447609	50447321	50447453	50447521	50447609	391	8	19	1,0	27,15	118	50	7.20341e-05	0.00284098	0.151	0.015,0.0	0.143
XLOC_029037	u87	4534	ENSG00000099949	LZTR1	22	+	20995962	20996801	20995962	20996112	20996695	20996801	4534	10	0	9,16	10,10	633	50	7.11636e-05	0.00284098	1	0.066,0.112	0.911
XLOC_029037	u87	4638	ENSG00000167964	RAB26	16	+	2152988	2153222	2152988	2153045	2153145	2153222	4638	1	0	1,0	1,1	150	50	7.73129e-05	0.00300366	1	0.25,0.0	0.875
XLOC_029037	u87	1106	ENSG00000145476	CYP4V2	4	+	186201156	186205302	186201156	186201342	186205199	186205302	1106	4	0	2,2	2,1	3907	50	7.87362e-05	0.00301398	1	0.013,0.025	0.981
XLOC_029037	u87	1338	ENSG00000129933	MAU2	19	+	19344848	19345369	19344848	19344926	19345303	19345369	1338	1	0	0,0	1,1	427	50	8.57168e-05	0.00323363	1	0.0,0.0	1
XLOC_029037	u87	5867	ENSG00000105607	GCDH	19	+	12891486	12891974	12891486	12891522	12891830	12891974	5867	2	0	1,1	7,3	358	50	8.83813e-05	0.00328652	1	0.02,0.044	0.968
XLOC_029037	u87	1751	ENSG00000114857	NKTR	3	+	42619663	42621516	42619663	42619708	42621428	42621516	1751	2	1	5,1	0,0	1770	50	9.71265e-05	0.00351139	0.053	1.0,1.0	-0.947
XLOC_029037	u87	1755	ENSG00000005156	LIG3	17	+	34998603	34999449	34998603	34998727	34999306	34999449	1755	1	0	1,0	2,2	629	50	9.63465e-05	0.00351139	1	0.038,0.0	0.981
XLOC_029037	u87	356	ENSG00000226287	TMEM191A	22	+	20703632	20704040	20703632	20703751	20703967	20704040	356	1	0	0,1	7,3	266	50	0.000107943	0.00384897	1	0.0,0.059	0.971
XLOC_029037	u87	3880	ENSG00000183760	ACP7	19	+	39100579	39100853	39100579	39100642	39100738	39100853	3880	3	0	1,0	0,3	146	50	0.000110601	0.00389046	1	1.0,0.0	0.5
XLOC_029037	u87	1184	ENSG00000166793	YPEL4	11	-	57646296	57646794	57646296	57646405	57646750	57646794	1184	6	2	3,4	0,0	395	50	0.000113615	0.00390613	0.275	1.0,1.0	-0.725
XLOC_029037	u87	440	ENSG00000173145	NOC3L	10	-	94357173	94358215	94357173	94357331	94358082	94358215	440	1	0	2,4	8,0	801	50	0.000114048	0.00390613	1	0.015,1.0	0.493
XLOC_029037	u87	1591	ENSG00000111801	BTN3A3	6	+	26443956	26445985	26443956	26444304	26445703	26445985	1591	9	0	5,6	2,4	1449	50	0.000122937	0.0041559	1	0.079,0.049	0.936
XLOC_029037	u87	4441	ENSG00000168890	TMEM150A	2	-	85601020	85601482	85601020	85601107	85601434	85601482	4441	0	6	6,6	1,2	377	50	0.000133649	0.0044601	0	0.443,0.285	-0.364
XLOC_029037	u87	2451	ENSG00000100316	RPL3	22	-	39313190	39314208	39313190	39313310	39314106	39314208	2451	36	0	68,64	12,6	846	50	0.000147069	0.00471311	1	0.251,0.387	0.681
XLOC_029037	u87	3219	ENSG00000147955	SIGMAR1	9	-	34636996	34637420	34636996	34637089	34637266	34637420	3219	18	3	54,51	0,0	227	50	0.000148473	0.00471311	0.569	1.0,1.0	-0.431
XLOC_029037	u87	3980	ENSG00000099999	RNF215	22	-	30379481	30379780	30379481	30379622	30379710	30379780	3980	7	0	6,10	7,7	138	50	0.000146319	0.00471311	1	0.237,0.341	0.711
XLOC_029037	u87	717	ENSG00000173540	GMPPB	3	-	49723597	49723951	49723597	49723731	49723839	49723951	717	11	3	14,34	0,0	158	50	0.000147168	0.00471311	0.537	1.0,1.0	-0.463
XLOC_029037	u87	1270	ENSG00000129219	PLD2	17	+	4807983	4808416	4807983	4808114	4808273	4808416	1270	1	0	0,1	4,8	209	50	0.000157821	0.00494949	1	0.0,0.029	0.986
XLOC_029037	u87	1961	ENSG00000169714	CNBP	3	-	129171078	129171538	129171078	129171283	129171445	129171538	1961	4	0	9,7	1,3	212	50	0.000170556	0.00528521	1	0.68,0.355	0.482
XLOC_029037	u87	2782	ENSG00000105792	CFAP69	7	+	90299866	90304820	90299866	90300059	90304743	90304820	2782	1	0	2,0	0,1	4734	50	0.000174464	0.0053427	1	1.0,0.0	0.5
XLOC_029037	u87	5053	ENSG00000113240	CLK4	5	-	178616881	178618778	178616881	178616948	178617343	178618778	5053	6	0	7,2	4,1	445	50	0.000179321	0.0053652	1	0.164,0.183	0.827
XLOC_029037	u87	5119	ENSG00000196547	MAN2A2	15	+	90918193	90918755	90918193	90918388	90918644	90918755	5119	2	0	0,2	3,0	306	50	0.000177813	0.0053652	1	0.0,1.0	0.5
XLOC_029037	u87	1408	ENSG00000135597	REPS1	6	-	138926400	138930098	138926400	138926481	138929976	138930098	1408	2	0	0,0	3,1	3545	50	0.000188239	0.00556804	1	0.0,0.0	1
XLOC_029037	u87	3896	ENSG00000171163	ZNF692	1	-	248855557	248855946	248855557	248855635	248855724	248855946	3896	7	0	6,17	7,11	139	50	0.000190691	0.00557717	1	0.236,0.357	0.704
XLOC_029037	u87	4635	ENSG00000169592	INO80E	16	+	30001211	30004657	30001211	30001530	30004567	30004657	4635	106	0	162116	1,3	3087	50	0.000197782	0.00572028	1	0.724,0.385	0.446
XLOC_029037	u87	3489	ENSG00000258890	CEP95	17	+	64534584	64536748	64534584	64534737	64536601	64536748	3489	11	0	18,8	12,5	1914	50	0.000217114	0.0060189	1	0.038,0.04	0.961
XLOC_029037	u87	5487	ENSG00000042493	CAPG	2	-	85401784	85402158	85401784	85401957	85402122	85402158	5487	9	8	1,7	32,38	215	50	0.000217355	0.0060189	0.207	0.007,0.041	0.183
XLOC_029037	u87	5497	ENSG00000135454	B4GALNT1	12	-	57627617	57628262	57627617	57627891	57628121	57628262	5497	1	0	1,2	1,3	280	50	0.000214717	0.0060189	1	0.152,0.106	0.871
XLOC_029037	u87	788	ENSG00000128596	CCDC136	7	+	128806236	128806858	128806236	128806395	128806687	128806858	788	6	0	7,4	4,4	342	50	0.000210669	0.0060189	1	0.204,0.128	0.834
XLOC_029037	u87	3287	ENSG00000102901	CENPT	16	-	67832011	67832545	67832011	67832108	67832227	67832545	3287	8	9	2,1	18,21	169	50	0.000222593	0.00609906	0.208	0.032,0.014	0.185
XLOC_029037	u87	5261	ENSG00000168067	MAP4K2	11	-	64792171	64792422	64792171	64792275	64792363	64792422	5261	1	0	2,6	5,2	138	50	0.000225121	0.00610405	1	0.127,0.521	0.676
XLOC_029037	u87	228	ENSG00000107679	PLEKHA1	10	+	122417899	122424263	122417899	122417968	122424198	122424263	228	4	0	1,3	2,2	6280	50	0.000232712	0.00620404	1	0.004,0.012	0.992
XLOC_029037	u87	3374	ENSG00000197530	MIB2	1	+	1626836	1627207	1626836	1626999	1627073	1627207	3374	2	0	3,0	6,11	124	50	0.000233575	0.00620404	1	0.168,0.0	0.916
XLOC_029037	u87	4501	ENSG00000141504	SAT2	17	-	7627362	7627805	7627362	7627414	7627569	7627805	4501	20	1	16,15	9,14	205	50	0.00024014	0.00631399	0.83	0.302,0.207	0.575
XLOC_029037	u87	4600	ENSG00000165055	METTL2B	7	+	128476728	128477173	128476728	128476875	128477081	128477173	4600	2	0	3,1	2,1	256	50	0.000250833	0.00652918	1	0.227,0.163	0.805
XLOC_029037	u87	967	ENSG00000115317	HTRA2	2	+	74531338	74531702	74531338	74531411	74531596	74531702	967	5	2	6,7	0,0	235	50	0.000275915	0.00711097	0.347	1.0,1.0	-0.653
XLOC_029037	u87	4008	ENSG00000161960	EIF4A1	17	+	7574259	7574678	7574259	7574308	7574547	7574678	4008	1	0	5,0	0,11	289	50	0.000282029	0.00719727	1	1.0,0.0	0.5
XLOC_029037	u87	1166	ENSG00000125447	GGA3	17	-	75239788	75241057	75239788	75240108	75240341	75241057	1166	1	0	2,4	8,1	283	50	0.000297454	0.0075172	1	0.042,0.414	0.772
XLOC_029037	u87	2347	ENSG00000120008	WDR11	10	+	120889077	120890009	120889077	120889184	120889894	120890009	2347	2	0	1,0	11,1	760	50	0.000338803	0.00831985	1	0.006,0.0	0.997
XLOC_029037	u87	2349	ENSG00000172375	C2CD2L	11	+	119111520	119112392	119111520	119111629	119112327	119112392	2349	3	0	4,0	4,4	748	50	0.000338703	0.00831985	1	0.063,0.0	0.969
XLOC_029037	u87	3958	ENSG00000082068	WDR70	5	+	37721114	37725050	37721114	37721215	37724933	37725050	3958	12	0	20,15	1,1	3768	50	0.000337078	0.00831985	1	0.21,0.166	0.812
XLOC_029037	u87	2427	ENSG00000179532	DNHD1	11	+	6570008	6572027	6570008	6571423	6571635	6572027	2427	1	0	1,2	2,3	262	50	0.000347588	0.0084558	1	0.087,0.113	0.9
XLOC_029037	u87	4957	ENSG00000157353	FUK	16	+	70466881	70467471	70466881	70466954	70467373	70467471	4957	1	0	5,0	0,3	469	50	0.000355115	0.00853069	1	1.0,0.0	0.5
XLOC_029037	u87	5733	ENSG00000142046	TMEM91	19	+	41382771	41384083	41382771	41382921	41383560	41384083	5733	25	0	35,32	3,1	689	50	0.00035722	0.00853069	1	0.458,0.699	0.421
XLOC_029037	u87	4076	ENSG00000113971	NPHP3	3	-	132684553	132686387	132684553	132684794	132686259	132686387	4076	4	0	7,5	5,0	1515	50	0.00036378	0.00860837	1	0.044,1.0	0.478
XLOC_029037	u87	1811	ENSG00000111653	ING4	12	-	6652661	6653050	6652661	6652767	6652935	6653050	1811	3	0	5,1	7,7	218	50	0.000383984	0.00900352	1	0.141,0.032	0.913
XLOC_029037	u87	389	ENSG00000167695	FAM57A	17	+	732411	733181	732411	732769	733097	733181	389	7	0	8,8	3,4	378	50	0.000387397	0.00900352	1	0.261,0.209	0.765
XLOC_029037	u87	5022	ENSG00000196262	PPIA	7	+	44799391	44799874	44799391	44799480	44799701	44799874	5022	5	0	15,14	436,0	271	50	0.000400935	0.00923569	1	0.006,1.0	0.497
XLOC_029037	u87	4894	ENSG00000157379	DHRS1	14	-	24292183	24292784	24292183	24292330	24292651	24292784	4894	18	0	24,30	6,5	371	50	0.000410311	0.00936877	1	0.35,0.447	0.602
XLOC_029037	u87	1697	ENSG00000163913	IFT122	3	+	129514388	129515599	129514388	129514554	129515487	129515599	1697	15	0	19,18	3,4	983	50	0.000414751	0.00938781	1	0.244,0.186	0.785
LINC00680	u87	4026	ENSG00000161960	EIF4A1	17	+	7577568	7578244	7577568	7577706	7577826	7578244	4026	197307	7012133	28,36	11551146	170	50	0	0	0.076,0.041	0.007,0.009	0.05
LINC00680	u87	5326	ENSG00000178035	IMPDH2	3	-	49024494	49024802	49024494	49024578	49024658	49024802	5326	76178	84303	46,57	266293	130	50	1.68754e-14	2.39884e-11	0.258,0.184	0.062,0.07	0.155
LINC00680	u87	114	ENSG00000197756	RPL37A	2	+	216498824	216499398	216498824	216498877	216499269	216499398	114	126196	10,41	20,14	41,35	442	50	2.9865e-14	2.83021e-11	0.588,0.351	0.052,0.043	0.422
LINC00680	u87	4987	ENSG00000198830	HMGN2	1	+	26473482	26474135	26473482	26473732	26474084	26474135	4987	33120	0,0	75,55	102,9	402	50	1.02029e-13	7.25175e-11	1.0,1.0	0.084,0.432	0.742
LINC00680	u87	258	ENSG00000111077	TNS2	12	+	53058315	53058637	53058315	53058445	53058571	53058637	258	3,13	0,0	0,3	8,2	176	50	9.40914e-13	4.45836e-10	1.0,1.0	0.0,0.299	0.851
LINC00680	u87	818	ENSG00000196843	ARID5A	2	+	96549752	96550285	96549752	96549805	96550187	96550285	818	1,5	0,0	2,6	5,3	432	50	9.40581e-13	4.45836e-10	1.0,1.0	0.044,0.188	0.884
LINC00680	u87	5797	ENSG00000159377	PSMB4	1	+	151401238	151401630	151401238	151401355	151401541	151401630	5797	74175	165574	41,40	311435	236	50	3.06788e-12	1.246e-09	0.087,0.061	0.027,0.019	0.051
LINC00680	u87	4218	ENSG00000133794	ARNTL	11	+	13378336	13381254	13378336	13378445	13381160	13381254	4218	2,18	2,3	11,5	0,0	2765	50	1.01464e-10	3.28341e-08	0.018,0.098	1.0,1.0	-0.942
LINC00680	u87	988	ENSG00000167526	RPL13	16	+	89561226	89561751	89561226	89561368	89561577	89561751	988	122191	168599	58,89	345529	259	50	1.03942e-10	3.28341e-08	0.123,0.058	0.031,0.031	0.059
LINC00680	u87	2854	ENSG00000144591	GMPPA	2	+	219501475	219502037	219501475	219501579	219501850	219502037	2854	17,87	12,49	17,5	33,43	321	50	7.80052e-10	2.21769e-07	0.181,0.217	0.074,0.018	0.153
LINC00680	u87	4975	ENSG00000157353	FUK	16	+	70478550	70479403	70478550	70478650	70479179	70479403	4975	3,25	0,0	3,11	3,2	579	50	1.17262e-09	3.03069e-07	1.0,1.0	0.079,0.322	0.799
LINC00680	u87	3103	ENSG00000196365	LONP1	19	-	5696248	5696757	5696248	5696371	5696669	5696757	3103	21,64	29149	8,6	102,59	348	50	1.31372e-09	3.11243e-07	0.094,0.058	0.011,0.014	0.064
LINC00680	u87	3397	ENSG00000161395	PGAP3	17	-	39673513	39674054	39673513	39673650	39673992	39674054	3397	0,1	1,2	3,2	0,0	392	50	1.80744e-09	3.95273e-07	0.0,0.06	1.0,1.0	-0.97
LINC00680	u87	4531	ENSG00000175832	ETV4	17	-	43545273	43545668	43545273	43545367	43545557	43545668	4531	1,1	0,0	0,0	2,2	240	50	4.00437e-09	8.13174e-07	1.0,1.0	0.0,0.0	1
LINC00680	u87	1507	ENSG00000076924	XAB2	19	-	7625879	7626270	7625879	7626044	7626135	7626270	1507	4,15	1,7	1,0	14,11	141	50	5.79363e-09	1.02946e-06	0.587,0.432	0.025,0.0	0.497
LINC00680	u87	2076	ENSG00000093009	CDC45	22	+	19479737	19480217	19479737	19480019	19480157	19480217	2076	7,7	0,1	2,1	14,7	188	50	5.59162e-09	1.02946e-06	1.0,0.651	0.037,0.037	0.788
LINC00680	u87	2940	ENSG00000112531	QKI	6	+	163563419	163570145	163563419	163563719	163564666	163570145	2940	1,17	0,0	15,5	4,2	997	50	1.64818e-08	2.75634e-06	1.0,1.0	0.158,0.111	0.865
LINC00680	u87	77	ENSG00000117410	ATP6V0B	1	+	43977025	43978295	43977025	43977216	43977980	43978295	77	112264	155450	71,56	213264	814	50	2.18177e-08	3.44599e-06	0.042,0.035	0.02,0.013	0.022
LINC00680	u87	2437	ENSG00000179532	DNHD1	11	+	6570008	6572027	6570008	6571423	6571635	6572027	2437	1,2	0,0	1,2	2,3	262	50	2.5607e-08	3.83161e-06	1.0,1.0	0.087,0.113	0.9
LINC00680	u87	3675	ENSG00000087274	ADD1	4	+	2908514	2909431	2908514	2908604	2909338	2909431	3675	5,8	0,0	5,4	2,2	784	50	2.92133e-08	4.15267e-06	1.0,1.0	0.138,0.113	0.875
LINC00680	u87	3395	ENSG00000168003	SLC3A2	11	+	62885176	62885608	62885176	62885357	62885464	62885608	3395	59,90	70203	6,8	61,53	157	50	3.34136e-08	4.52356e-06	0.212,0.124	0.03,0.046	0.13
LINC00680	u87	1353	ENSG00000149923	PPP4C	16	+	30083393	30083781	30083393	30083567	30083654	30083781	1353	18,51	33191	10,8	136122	137	50	3.86466e-08	4.99419e-06	0.166,0.089	0.026,0.023	0.103
LINC00680	u87	4567	ENSG00000140988	RPS2	16	-	1962735	1963256	1962735	1962909	1963148	1963256	4567	57111	2821166	40,24	943805	289	50	4.18798e-08	5.17671e-06	0.034,0.016	0.007,0.005	0.019
LINC00680	u87	5148	ENSG00000172500	FIBP	11	-	65884569	65884998	65884569	65884656	65884934	65884998	5148	33,97	55206	21,27	137157	328	50	5.79611e-08	6.86598e-06	0.084,0.067	0.023,0.026	0.051
LINC00680	u87	5880	ENSG00000089693	MLF2	12	-	6750176	6750766	6750176	6750305	6750712	6750766	5880	21,84	39211	21,25	173174	457	50	7.15719e-08	8.13916e-06	0.056,0.042	0.013,0.015	0.035
LINC00680	u87	1785	ENSG00000166986	MARS	12	+	57516244	57516655	57516244	57516337	57516434	57516655	1785	32100	41123	29,23	97106	147	50	9.05375e-08	9.19279e-06	0.21,0.217	0.092,0.069	0.133
LINC00680	u87	2034	ENSG00000147162	OGT	X	+	71544566	71548023	71544566	71544635	71547906	71548023	2034	19231	0,0	135,49	2,3	3321	50	8.80592e-08	9.19279e-06	1.0,1.0	0.504,0.197	0.649
LINC00680	u87	5889	ENSG00000147403	RPL10	X	+	154399337	154399594	154399337	154399396	154399486	154399594	5889	68149	7473028	57,45	19481984	140	50	8.82099e-08	9.19279e-06	0.031,0.017	0.01,0.008	0.015
LINC00680	u87	3093	ENSG00000125968	ID1	20	+	31605282	31606515	31605282	31605813	31606052	31606515	3093	329797	192569	330360	355511	289	50	2.24986e-07	2.13211e-05	0.229,0.195	0.139,0.109	0.088
LINC00680	u87	4554	ENSG00000106263	EIF3B	7	+	2379393	2380740	2379393	2379511	2380203	2380740	4554	180354	34115	94118	77,72	742	50	2.24861e-07	2.13211e-05	0.263,0.172	0.076,0.099	0.13
LINC00680	u87	4271	ENSG00000135018	UBQLN1	9	-	83666349	83669327	83666349	83666433	83669184	83669327	4271	40,87	7,41	27,13	34,26	2801	50	3.23475e-07	2.96658e-05	0.093,0.036	0.014,0.009	0.053
LINC00680	u87	63	ENSG00000110844	PRPF40B	12	+	49631859	49632880	49631859	49631925	49632854	49632880	63	4,16	0,0	13,11	1,3	979	50	3.53736e-07	3.14272e-05	1.0,1.0	0.399,0.158	0.722
LINC00680	u87	4713	ENSG00000115548	KDM3A	2	+	86489519	86491057	86489519	86489659	86490880	86491057	4713	19,81	8,50	11,5	19,27	1271	50	3.98026e-07	3.42905e-05	0.085,0.06	0.022,0.007	0.058
LINC00680	u87	779	ENSG00000137409	MTCH1	6	-	36970405	36970694	36970405	36970473	36970646	36970694	779	11,39	36174	1,6	80,94	223	50	4.44187e-07	3.71419e-05	0.064,0.048	0.003,0.014	0.048
LINC00680	u87	5795	ENSG00000177082	WDR73	15	-	84645470	84646348	84645470	84645836	84645972	84646348	5795	7,29	0,0	15,7	5,2	186	50	4.65782e-07	3.78348e-05	1.0,1.0	0.446,0.485	0.534
LINC00680	u87	1531	ENSG00000143575	HAX1	1	+	154273335	154273961	154273335	154273598	154273773	154273961	1531	6,29	23,87	1,3	58,52	225	50	5.69921e-07	4.5008e-05	0.055,0.069	0.004,0.013	0.053
LINC00680	u87	1558	ENSG00000108528	SLC25A11	17	-	4938153	4938429	4938153	4938253	4938338	4938429	1558	8,18	12,69	5,1	61,90	135	50	6.52904e-07	5.01677e-05	0.198,0.088	0.029,0.004	0.127
LINC00680	u87	2778	ENSG00000119509	INVS	9	+	100292325	100293043	100292325	100292436	100292946	100293043	2778	3,54	0,0	37,31	4,4	560	50	6.97951e-07	5.22178e-05	1.0,1.0	0.452,0.409	0.57
LINC00680	u87	5844	ENSG00000059804	SLC2A3	12	-	7929683	7930642	7929683	7929871	7930479	7930642	5844	7,54	5,22	7,0	16,9	658	50	7.47984e-07	5.45261e-05	0.096,0.157	0.032,0.0	0.111
LINC00680	u87	3033	ENSG00000267796	LIN37	19	+	35754245	35754519	35754245	35754319	35754392	35754519	3033	9,19	7,19	2,1	14,18	123	50	9.42019e-07	6.6954e-05	0.343,0.289	0.055,0.022	0.278
LINC00680	u87	4043	ENSG00000002016	RAD52	12	-	929763	930144	929763	929886	930050	930144	4043	1,2	0,0	2,0	1,2	214	50	1.28802e-06	8.93128e-05	1.0,1.0	0.318,0.0	0.841
LINC00680	u87	5217	ENSG00000161204	ABCF3	3	+	184189387	184189757	184189387	184189443	184189556	184189757	5217	3,11	2,20	0,0	28,16	163	50	1.33309e-06	9.02378e-05	0.315,0.144	0.0,0.0	0.229
LINC00680	u87	2814	ENSG00000089280	FUS	16	+	31184938	31188357	31184938	31185179	31188324	31188357	2814	1601113	0,0	770498	3,10	3195	50	1.70702e-06	0.000112555	1.0,1.0	0.801,0.438	0.38
LINC00680	u87	4028	ENSG00000156983	BRPF1	3	+	9745572	9745930	9745572	9745709	9745811	9745930	4028	0,4	4,9	11,7	1,1	152	50	1.74197e-06	0.000112555	0.0,0.128	0.783,0.697	-0.676
LINC00680	u87	527	ENSG00000185896	LAMP1	13	+	113320344	113321470	113320344	113320470	113321403	113321470	527	45110	25193	40,23	113102	983	50	1.82152e-06	0.000115079	0.084,0.028	0.018,0.011	0.042
LINC00680	u87	108	ENSG00000182325	FBXL6	8	-	144356989	144357502	144356989	144357121	144357438	144357502	108	16,49	0,0	39,29	5,3	367	50	2.04348e-06	0.000123609	1.0,1.0	0.515,0.568	0.459
LINC00680	u87	4466	ENSG00000137504	CREBZF	11	-	85663523	85665102	85663523	85663601	85663814	85665102	4466	11,34	0,0	24,11	2,4	263	50	2.02198e-06	0.000123609	1.0,1.0	0.695,0.343	0.481
LINC00680	u87	5038	ENSG00000143774	GUK1	1	+	228145510	228146067	228145510	228145624	228146025	228146067	5038	31132	56273	31,39	147192	451	50	3.56333e-06	0.000211053	0.058,0.051	0.023,0.022	0.032
LINC00680	u87	4433	ENSG00000134574	DDB2	11	+	47234756	47235412	47234756	47234934	47235269	47235412	4433	19,85	8,19	22,23	25,32	385	50	3.842e-06	0.000222915	0.236,0.367	0.103,0.085	0.207
LINC00680	u87	2583	ENSG00000140983	RHOT2	16	+	668655	670175	668655	668699	670122	670175	2583	4,56	1,3	18,22	0,0	1473	50	4.14159e-06	0.000229263	0.12,0.388	1.0,1.0	-0.746
LINC00680	u87	5034	ENSG00000143774	GUK1	1	+	228147405	228147699	228147405	228147544	228147620	228147699	5034	34137	3,4	48,88	13,21	126	50	4.19335e-06	0.000229263	0.818,0.931	0.594,0.624	0.266
LINC00680	u87	5061	ENSG00000026025	VIM	10	+	17235168	17236379	17235168	17235389	17236293	17236379	5061	1851123	0,23	680528	0,0	954	50	4.08535e-06	0.000229263	1.0,0.719	1.0,1.0	-0.141
LINC00680	u87	2382	ENSG00000136718	IMP4	2	+	130345778	130346112	130345778	130345933	130346017	130346112	2382	8,17	13,54	3,1	42,41	134	50	5.068e-06	0.000271855	0.187,0.105	0.026,0.009	0.129
LINC00680	u87	3132	ENSG00000087088	BAX	19	+	48955547	48955833	48955547	48955599	48955686	48955833	3132	19,56	7,38	16,20	47,43	137	50	5.19408e-06	0.000273459	0.498,0.35	0.111,0.145	0.296
LINC00680	u87	5666	ENSG00000196352	CD55	1	+	207336692	207337409	207336692	207336818	207337328	207337409	5666	10,25	5,14	4,3	17,12	560	50	6.32027e-06	0.0003267	0.152,0.138	0.021,0.022	0.124
LINC00680	u87	4878	ENSG00000103266	STUB1	16	+	681792	682076	681792	681880	682058	682076	4878	57218	5,7	151127	0,0	228	50	6.81158e-06	0.000345809	0.714,0.872	1.0,1.0	-0.207
LINC00680	u87	2030	ENSG00000174851	YIF1A	11	-	66284579	66284966	66284579	66284783	66284872	66284966	2030	33,94	52275	23,18	128140	139	50	7.01182e-06	0.00034973	0.186,0.109	0.061,0.044	0.095
LINC00680	u87	5708	ENSG00000092841	MYL6	12	+	56159586	56160148	56159586	56159622	56159974	56160148	5708	15747608	13,93	46915207	30,15	402	50	7.26898e-06	0.000356305	0.938,0.911	0.951,0.977	-0.039
LINC00680	u87	135	ENSG00000198755	RPL10A	6	+	35468946	35469529	35468946	35469027	35469380	35469529	135	94218	125620	69119	408373	403	50	9.51175e-06	0.000458337	0.085,0.042	0.021,0.038	0.034
LINC00680	u87	4262	ENSG00000072778	ACADVL	17	+	7222666	7223237	7222666	7222865	7223132	7223237	4262	81704	5,41	352343	56,47	317	50	9.67337e-06	0.000458356	0.719,0.73	0.498,0.535	0.208
LINC00680	u87	1999	ENSG00000099821	POLRMT	19	-	617569	618586	617569	617655	618487	618586	1999	64192	4,3	75110	0,0	882	50	1.02314e-05	0.000476851	0.476,0.784	1.0,1.0	-0.37
LINC00680	u87	607	ENSG00000183401	CCDC159	19	+	11354579	11354943	11354579	11354696	11354872	11354943	607	1,12	0,0	20,15	1,6	226	50	1.16129e-05	0.000532509	1.0,1.0	0.816,0.356	0.414
LINC00680	u87	373	ENSG00000070756	PABPC1	8	-	100717772	100718280	100717772	100717888	100718230	100718280	373	80525	0,18	398281	1,0	392	50	1.43768e-05	0.000638013	1.0,0.788	0.981,1.0	-0.096
LINC00680	u87	3974	ENSG00000082068	WDR70	5	+	37721114	37725050	37721114	37721215	37724933	37725050	3974	1,6	0,0	20,15	1,1	3768	50	1.42337e-05	0.000638013	1.0,1.0	0.21,0.166	0.812
LINC00680	u87	4519	ENSG00000127054	CPSF3L	1	-	1312225	1312501	1312225	1312368	1312439	1312501	4519	7,30	15,53	3,3	27,35	121	50	1.4587e-05	0.000638013	0.162,0.19	0.044,0.034	0.137
LINC00680	u87	4549	ENSG00000099949	LZTR1	22	+	20995962	20996801	20995962	20996112	20996695	20996801	4549	9,43	1,3	9,16	10,10	633	50	1.62737e-05	0.000670522	0.416,0.531	0.066,0.112	0.385
LINC00680	u87	4928	ENSG00000071894	CPSF1	8	-	144393882	144394160	144393882	144394038	144394112	144394160	4928	9,62	3,23	9,11	18,16	124	50	1.57597e-05	0.000670522	0.547,0.521	0.168,0.217	0.342
LINC00680	u87	5196	ENSG00000174744	BRMS1	11	-	66338242	66338785	66338242	66338282	66338720	66338785	5196	24,64	37158	14,17	94,97	488	50	1.60937e-05	0.000670522	0.062,0.04	0.015,0.018	0.035
LINC00680	u87	5622	ENSG00000182196	ARL6IP4	12	+	122981128	122981879	122981128	122981266	122981570	122981879	5622	29169	1,0	67119	5,8	354	50	1.61987e-05	0.000670522	0.804,1.0	0.654,0.678	0.236
LINC00680	u87	4514	ENSG00000141504	SAT2	17	-	7627142	7627414	7627142	7627226	7627362	7627414	4514	26,72	11,59	10,21	29,49	186	50	1.65847e-05	0.000673576	0.389,0.247	0.085,0.103	0.224
LINC00680	u87	950	ENSG00000203896	LIME1	20	+	63737820	63738060	63737820	63737902	63737972	63738060	950	2,2	0,0	3,2	1,3	120	50	1.89058e-05	0.000757031	1.0,1.0	0.556,0.217	0.613
LINC00680	u87	3771	ENSG00000100462	PRMT5	14	-	22928125	22928615	22928125	22928211	22928496	22928615	3771	7,20	12,27	4,0	21,20	335	50	2.13369e-05	0.000833576	0.08,0.1	0.028,0.0	0.076
LINC00680	u87	4024	ENSG00000161960	EIF4A1	17	+	7574259	7574678	7574259	7574308	7574547	7574678	4024	2,9	0,0	5,0	0,11	289	50	2.14038e-05	0.000833576	1.0,1.0	1.0,0.0	0.5
LINC00680	u87	1434	ENSG00000213523	SRA1	5	-	140551060	140552184	140551060	140551169	140551981	140552184	1434	42,72	46188	20,21	106,97	862	50	2.68823e-05	0.00102178	0.05,0.022	0.011,0.012	0.025
LINC00680	u87	5332	ENSG00000092330	TINF2	14	-	24239642	24240155	24239642	24239931	24240063	24240155	5332	24104	0,1	60,55	7,4	182	50	2.71205e-05	0.00102178	1.0,0.966	0.702,0.791	0.237
LINC00680	u87	5394	ENSG00000158062	UBXN11	1	-	26284361	26285541	26284361	26284482	26285463	26285541	5394	41218	0,0	145154	1,6	1031	50	2.73146e-05	0.00102178	1.0,1.0	0.875,0.555	0.285
LINC00680	u87	2665	ENSG00000105193	RPS16	19	-	39433521	39433761	39433521	39433569	39433664	39433761	2665	84116	9323468	27,24	22062392	145	50	2.86193e-05	0.00104314	0.03,0.011	0.004,0.003	0.017
LINC00680	u87	5802	ENSG00000130726	TRIM28	19	+	58548739	58548910	58548739	58548776	58548885	58548910	5802	43177	2,10	64,85	0,0	159	50	2.83996e-05	0.00104314	0.871,0.848	1.0,1.0	-0.141
LINC00680	u87	2252	ENSG00000160948	VPS28	8	-	144424214	144424819	144424214	144424268	144424717	144424819	2252	44127	19,64	45,40	51,52	499	50	3.00543e-05	0.00108157	0.188,0.166	0.081,0.072	0.1
LINC00680	u87	2629	ENSG00000239857	GET4	7	+	893739	893971	893739	893815	893898	893971	2629	20,34	29,65	4,4	34,26	133	50	3.47356e-05	0.00123442	0.206,0.164	0.042,0.055	0.137
LINC00680	u87	909	ENSG00000178971	CTC1	17	-	8229890	8230468	8229890	8229968	8230293	8230468	909	1,1	0,3	3,1	0,0	375	50	3.59919e-05	0.00126327	1.0,0.043	1.0,1.0	-0.479
LINC00680	u87	4237	ENSG00000125611	CHCHD5	2	+	112585973	112586365	112585973	112586114	112586199	112586365	4237	8,58	20100	9,21	77,86	135	50	3.85593e-05	0.00133688	0.129,0.177	0.041,0.083	0.091
LINC00680	u87	5157	ENSG00000080823	MOK	14	-	102232534	102233789	102232534	102232708	102233687	102233789	5157	26123	1,9	77,90	1,0	1029	50	4.15634e-05	0.00142367	0.558,0.399	0.789,1.0	-0.416
LINC00680	u87	1038	ENSG00000141994	DUS3L	19	-	5786748	5787171	5786748	5786845	5787060	5787171	1038	11,32	1,2	4,10	4,7	265	50	4.35939e-05	0.00147544	0.675,0.751	0.159,0.212	0.528
LINC00680	u87	4430	ENSG00000161999	JMJD8	16	-	683321	683598	683321	683441	683529	683598	4430	3,11	0,1	10,2	8,2	138	50	4.65067e-05	0.00155551	1.0,0.799	0.312,0.266	0.61
LINC00680	u87	386	ENSG00000186364	NUDT17	1	+	145846432	145846690	145846432	145846458	145846597	145846690	386	2,2	1,2	3,2	0,0	189	50	4.72638e-05	0.00156245	0.346,0.209	1.0,1.0	-0.723
LINC00680	u87	612	ENSG00000154889	MPPE1	18	-	11886498	11886778	11886498	11886621	11886712	11886778	612	1,7	0,1	2,1	4,3	141	50	5.29947e-05	0.00173177	1.0,0.713	0.151,0.106	0.728
LINC00680	u87	1860	ENSG00000160789	LMNA	1	+	156137653	156138757	156137653	156137743	156138487	156138757	1860	4751604	41242	600744	161182	794	50	5.41111e-05	0.00174816	0.422,0.294	0.19,0.205	0.16
LINC00680	u87	1439	ENSG00000165233	CARD19	9	+	93110567	93112289	93110567	93110721	93112217	93112289	1439	103368	0,3	226239	9,14	1546	50	5.518e-05	0.00176266	1.0,0.799	0.448,0.356	0.497
LINC00680	u87	2930	ENSG00000107404	DVL1	1	-	1339286	1339649	1339286	1339439	1339581	1339649	2930	6,31	6,48	11,10	55,60	192	50	5.95376e-05	0.00186006	0.207,0.144	0.05,0.042	0.13
LINC00680	u87	3809	ENSG00000172354	GNB2	7	+	100676692	100677415	100676692	100676799	100677351	100677415	3809	28116	26110	38,41	89,83	602	50	5.91772e-05	0.00186006	0.082,0.081	0.034,0.039	0.045
LINC00680	u87	608	ENSG00000183401	CCDC159	19	+	11353450	11353874	11353450	11353572	11353791	11353874	608	6,16	0,1	10,12	6,5	269	50	6.31942e-05	0.00195284	1.0,0.748	0.237,0.308	0.602
LINC00680	u87	2856	ENSG00000144591	GMPPA	2	+	219500120	219502037	219500120	219500218	219501475	219502037	2856	15,69	6,19	16,13	20,14	1307	50	6.52467e-05	0.00199458	0.087,0.122	0.03,0.034	0.072
LINC00680	u87	4322	ENSG00000119650	IFT43	14	+	76082294	76082692	76082294	76082367	76082616	76082692	4322	22,98	20,83	28,29	70,53	299	50	6.82659e-05	0.00206468	0.155,0.165	0.063,0.084	0.086
LINC00680	u87	5624	ENSG00000182196	ARL6IP4	12	+	122981128	122981879	122981128	122981299	122981594	122981879	5624	19114	8,68	46,70	78,78	345	50	7.12712e-05	0.00213288	0.256,0.195	0.079,0.115	0.129
LINC00680	u87	1081	ENSG00000164896	FASTK	7	-	151077620	151078092	151077620	151077780	151077878	151078092	1081	35123	41177	30,56	132118	148	50	7.75452e-05	0.00229647	0.224,0.19	0.071,0.138	0.103
LINC00680	u87	4081	ENSG00000149091	DGKZ	11	+	46378456	46379111	46378456	46378500	46378990	46379111	4081	15107	2,26	24,27	21,23	540	50	8.27432e-05	0.00242514	0.41,0.276	0.096,0.098	0.246
LINC00680	u87	4610	ENSG00000167770	OTUB1	11	+	63996529	63996941	63996529	63996648	63996856	63996941	4610	54140	15,75	55,63	69,68	258	50	8.6762e-05	0.00251698	0.411,0.266	0.134,0.152	0.196
LINC00680	u87	4974	ENSG00000157353	FUK	16	+	70466881	70467471	70466881	70466954	70467373	70467471	4974	1,4	0,0	5,0	0,3	469	50	9.42346e-05	0.00270615	1.0,1.0	1.0,0.0	0.5
LINC00680	u87	1361	ENSG00000165671	NSD1	5	+	177135086	177136030	177135086	177135200	177135940	177136030	1361	2,5	0,4	2,2	0,0	790	50	0.000103755	0.00292056	1.0,0.073	1.0,1.0	-0.464
LINC00680	u87	181	ENSG00000109736	MFSD10	4	-	2931374	2931936	2931374	2931465	2931824	2931936	181	30131	3,21	68,98	2,2	409	50	0.000103316	0.00292056	0.55,0.433	0.806,0.857	-0.34
LINC00680	u87	1745	ENSG00000265241	RBM8A	1	-	145926808	145927077	145926808	145926883	145927017	145927077	1745	9,29	2,17	4,6	15,17	184	50	0.000108019	0.00301077	0.55,0.317	0.068,0.088	0.355
LINC00680	u87	1868	ENSG00000131697	NPHP4	1	-	5862810	5864033	5862810	5863405	5863889	5864033	1868	8,62	0,3	3,9	4,4	534	50	0.000112677	0.00311011	1.0,0.659	0.066,0.174	0.71
LINC00680	u87	4331	ENSG00000221914	PPP2R2A	8	+	26362683	26363890	26362683	26362848	26363720	26363890	4331	13,32	10,26	8,5	16,27	922	50	0.000113804	0.00311102	0.066,0.063	0.026,0.01	0.046
LINC00680	u87	2717	ENSG00000100906	NFKBIA	14	-	35402393	35402859	35402393	35402663	35402770	35402859	2717	13,53	28112	5,11	61,44	157	50	0.000118626	0.00321195	0.129,0.131	0.025,0.074	0.081
LINC00680	u87	1063	ENSG00000186088	GSAP	7	-	77329332	77330367	77329332	77329391	77330238	77330367	1063	3,5	0,4	3,3	0,0	897	50	0.000121296	0.00322665	1.0,0.065	1.0,1.0	-0.468
LINC00680	u87	3638	ENSG00000099622	CIRBP	19	+	1270927	1271467	1270927	1271036	1271328	1271467	3638	57214	1,7	98,86	0,0	342	50	0.000121439	0.00322665	0.893,0.817	1.0,1.0	-0.145
[truncated: 5,673 more rows]

## Sheet: Mutually_Exclusive_exon
LNC_RNA	Cell_type	ID	GeneID	geneSymbol	chr	strand	exonStart_0base	exonEnd	upstreamES	upstreamEE	downstreamES	downstreamEE	ID	IC_SAMPLE_1	SC_SAMPLE_1	IC_SAMPLE_2	SC_SAMPLE_2	IncFormLen	SkipFormLen	PValue	FDR	IncLevel1	IncLevel2	IncLevelDifference
[truncated: 2,952 more rows]

[truncated: 4 more sheets: A5'SS_summary, A3'SS_summary, Corr of RBP and alt. Splicing , list of experiments]
